# Supplementary material for: Epigenetic program and transcription factor circuitry of dendritic cell development
Source: Nucleic Acids Res. 2015 Oct 17;43(20):9680–93. doi: 10.1093/nar/gkv1056 (PMC4787753; doi:10.1093/nar/gkv1056)
Supplement: SUPPLEMENTARY DATA [file supp_gkv1056_nar-02858-z-2015-File009.xlsx]

## Sheet: Genes
Gene Symbol	MPP (Average Exp.)	CDP (Average Exp.)	cDC (Average Exp.)	pDC (Average Exp.)
MPP/CDP Cluster
Tgif1	7.9195	7.7675	7.4655	5.571
Wsb1	10.134	10.1105	10.0365	8.859
Hist1h2bc	9.356	9.3725	8.8975	7.6795
Hist1h1c	8.10383	8.089	7.72733	6.97733
Arhgap31	6.00788	5.68612	5.8135	4.77187
Gyg	10.756	10.5105	10.476	8.5475
Atp8b4	9.871	9.012	8.6655	4.79625
Ptpn12	9.7935	9.298	9.61562	7.58462
Pbx3	6.83475	6.3985	6.52975	4.957
Als2cl	5.831	5.379	5.62975	4.492
Tlr4	5.48062	4.94313	4.99512	3.62
Gpsm2	7.3695	6.8635	6.8215	4.9165
Irak3	7.496	6.2815	5.99275	4.0495
Igsf6	10.2605	8.321	8.905	5.233
Smpdl3a	8.33	6.255	7.565	5.0495
Pygl	10.236	7.279	8.991	5.395
Pde8a	5.8665	5.047	5.625	4.51175
Myc	10.3225	8.324	9.1655	5.837
Siglec5	7.6465	6.029	6.7415	3.5185
B4galt6	8.22513	6.77412	7.2595	4.866
Cdc42ep3	8.42175	7.62375	7.74575	6.6135
Papss2	6.30863	5.03587	5.41862	4.0245
Scin	10.003	9.142	9.217	7.6945
Glrx	9.39175	9.01825	9.1675	7.70875
Cited2	9.0975	9.0165	9.03675	7.51525
Mettl21d	6.861	7.1045	6.951	5.955
Rapgef5	5.13083	5.60267	5.23783	4.238
Ercc6l	7.561	8.22925	7.53075	6.3035
Enpp1	5.295	5.87183	5.265	3.82517
Ccdc86	7.42533	7.75083	7.40767	6.47867
H2afz	12.8695	13.0968	12.7568	11.722
Pim1	8.4175	8.5055	8.049	6.76825
Osbpl3	5.836	6.00283	5.77217	4.44367
Ctbp2	9.01375	9.24325	8.89475	7.0875
Tjp2	7.12675	7.27212	6.79962	6.02888
Usp10	8.6965	8.81	8.32	7.3845
Tyw3	6.027	6.3065	5.7145	4.8685
Gins3	6.94825	6.881	6.41325	5.826
Timeless	8.192	8.22725	7.661	6.91675
Snord104	7.6525	7.323	7.026	4.863
Mb21d1	8.491	8.22	7.83925	6.77625
2310008H09Rik	7.18683	7.08533	6.81733	5.90483
Nbn	8.558	8.6075	8.3475	7.548
Palb2	6.571	6.7165	6.2305	4.8405
Isyna1	8.5675	8.5715	8.2075	7.1735
Mmd	7.44617	7.41183	7.03367	6.398
Zbtb22	8.2815	8.255	7.8835	7.235
Snx14	8.1095	8.0585	7.6095	6.0955
Nme4	7.344	7.2095	6.887	6.0005
Haus5	6.8425	6.8175	6.426	5.5535
Atp11a	5.7945	5.7975	5.5865	4.57675
Ccl9	10.7673	10.2843	10.15	6.455
Hnrpll	10.5845	9.96825	9.81075	5.8125
Fam118a	7.7955	7.5405	7.4895	5.659
Gatm	7.879	7.1085	7.533	3.236
Met	6.87875	6.25725	6.58375	4.596
St6galnac6	8.013	7.8755	7.923	6.7755
Nqo2	7.364	6.9265	6.66617	5.281
Abcc4	9.34	8.7665	8.516	7.252
Htra2	8.8765	8.20375	8.08975	6.70275
Acot7	9.0605	8.823	8.182	6.488
Anxa3	11.307	9.8435	8.974	4.951
Dnajc12	8.5995	7.967	7.458	5.9275
Pvt1	4.8238	4.8711	4.6135	3.7473
Glipr1	12.1595	12.4005	11.6785	9.8235
Cyb5r1	9.0415	8.9705	7.848	5.8755
Tmem141	6.831	6.79475	6.25875	4.62425
Pcbd2	8.976	8.9515	8.625	7.906
Fanca	6.34375	6.41075	6.06825	5.32975
S1pr2	7.1865	7.22325	6.8595	5.8965
Nhlrc1	5.002	5.0335	4.7385	3.789
Tnfaip2	8.04267	7.70367	7.23667	5.79083
Tirap	7.07225	6.982	6.73925	5.5715
Tubb6	6.67225	6.50925	6.37975	4.92725
Rab31	7.94625	7.632	6.96525	4.951
Jdp2	9.349	8.836	8.183	5.826
Ncf4	9.6465	9.8705	9.568	7.8085
Ptger3	6.6765	6.94775	6.8805	4.62925
Ifitm1	12.7015	13.3085	13.186	8.255
Sestd1	7.892	8.039	7.5115	5.11275
Fam84b	7.804	8.206	7.912	4.856
Map3k6	5.276	5.225	5.1885	3.9505
Ggh	7.8375	8.028	7.8535	6.6375
Casp1	9.975	10.3865	10.1755	8.9525
Plscr1	6.98683	7.802	7.3845	5.25867
Tgfbi	8.149	10.2169	9.1995	4.7265
Ccl3	8.385	9.4785	8.3	4.928
2610039C10Rik	9.586	9.9465	9.58825	8.94475
Kcnn4	9.48675	9.82225	9.4635	8.75275
Cd302	6.3195	7.283	6.714	4.3955
Clec7a	8.388	9.5165	8.944	6.0215
Iqgap3	6.11	6.15325	5.84075	5.026
Klf10	7.978	8.4355	7.914	7.0055
Rpa3	9.7395	9.8175	9.0055	8.6195
Mtbp	7.891	8.05	6.7945	6.1775
Dnajc2	7.46488	7.59762	6.75687	6.29488
Dnmt1	9.58	9.64733	8.39167	7.7085
Ttf2	7.27175	7.32875	6.4015	6.074
Chek1	6.8764	7.1248	5.7163	5.1591
Nipa1	4.57225	4.68	3.73375	3.27775
Mms22l	8.3735	8.49025	7.02775	6.4605
Dut	8.1865	8.37525	6.75975	6.02975
Gmnn	11.213	11.3765	9.882	8.853
Cdc6	9.9315	10.2095	8.38	7.3135
Cdk1	10.4745	10.43	9.0895	8.3385
Nedd1	7.888	7.96875	7.24275	6.822
Kntc1	9.2965	9.435	7.863	7.134
Hprt	12.0245	12.1625	11.184	10.6325
Lrr1	7.89483	8.16817	6.61367	5.79567
Nadkd1	6.825	7.08338	5.74012	4.94963
Gnat2	5.596	5.752	4.767	4.191
Rsl1d1	10.884	10.928	10.118	9.71
Cenph	8.856	9.07	7.215	6.374
Rfc4	10.089	10.3857	8.37775	7.538
Mad2l1	11.6325	11.805	10.267	9.6505
Plk4	8.6	8.8635	7.64467	6.89917
0610010F05Rik	8.022	8.217	7.1005	6.5605
Rad51	10.019	10.3375	8.6485	7.6795
Tipin	11.431	11.5385	10.367	9.6985
Sgol2	8.9195	9.125	7.836	7.5965
Fam72a	7.334	7.7415	5.8235	5.353
Kpna2	11.7395	12.169	10.7375	10.3755
Sgol1	8.6895	9.0095	7.207	6.7495
BC017612	6.995	7.214	5.908	5.5995
Zfp326	8.679	8.9245	7.788	7.4385
Itgb5	7.13537	7.68175	5.46488	5.0265
Fkbp1a	8.7739	9.0856	8.101	7.8991
Slc1a4	6.219	6.8575	5.13633	4.826
Acsl3	6.90583	7.447	5.1505	4.51483
Farsb	9.04325	9.4525	8.02138	7.68725
Tuba1b	13.94	14.037	13.3995	13.011
Dhrs13	7.153	7.204	6.5245	6.056
Tacc3	7.30933	7.51817	6.5445	6.24667
Stil	7.9335	8.2865	6.6305	6.1345
Hirip3	10.084	10.157	9.104	8.727
Mcm8	7.8725	8.0365	6.4275	5.909
Diap3	7.33	7.2325	6.434	6.0255
1700066M21Rik	6.53225	6.586	5.789	5.43625
Dap3	10.01	10.116	9.0515	8.9075
Taf5	8.497	8.5355	7.462	7.257
Tube1	6.504	6.61617	5.387	5.04367
Cenpk	7.44	7.50317	6.23833	5.77867
Ttk	7.17175	7.28375	6.3135	6.05675
Mthfd1l	9.951	10.1085	8.1915	7.58
4833442J19Rik	6.22375	6.17325	4.899	4.58575
Ruvbl2	9.801	9.8205	8.5635	8.159
Uck2	8.01425	8.0015	6.88142	6.39083
Hus1	7.4395	7.37825	6.549	6.28325
Cdca8	9.976	10.0558	8.728	8.22583
Chaf1b	6.025	6.04675	5.24725	4.931
Rad18	7.74812	7.76537	5.78763	5.41925
Mtm1	8.66833	8.733	7.27383	6.82567
Tmem48	8.18033	8.15967	5.90033	5.17467
Zwilch	9.5235	9.6465	7.6055	7.2205
Cdc20	10.0957	10.2305	8.76983	8.53317
Slc16a1	7.25975	7.21825	4.86475	4.6475
Wdr62	6.3325	6.3165	5.1505	5.108
Bub1	8.55725	8.91725	7.03375	6.367
Ckap2	8.917	9.0735	8.021	7.5615
Cd300lb	8.4555	8.693	6.303	4.7135
Cks1b	11.5915	11.781	10.6885	10.272
Fam64a	7.677	7.8595	7.073	6.8245
Atad2	7.07633	7.2845	6.4695	6.26117
Ptp4a1	8.40225	8.67175	7.63475	7.37275
Cenpi	8.1745	8.4265	7.1145	6.9565
Asrgl1	7.81225	7.97375	6.66375	6.46675
Tubb4b	10.3315	10.322	9.18	9.052
Cdc25c	6.59325	6.702	5.45625	5.34275
Aaas	7.752	7.7815	6.746	6.4235
2610318N02Rik	8.02	8.0835	6.724	6.355
Ccnb2	10.5515	10.672	9.3565	9.0685
Dtl	8.14275	8.11017	6.85633	6.39175
Kcnab2	7.13775	7.03175	6.1145	5.79175
Lrrcc1	6.49417	6.3945	5.49533	5.19817
1110008L16Rik	8.3145	8.103	7.1405	6.9265
Serpinb1a	11.001	10.1348	6.02025	5.10375
Cenpp	7.67183	7.45117	5.8415	5.43717
Ola1	8.48837	8.3655	7.43363	7.21812
Bace1	7.749	7.383	5.74263	5.45488
Dctd	7.008	6.5225	4.3515	3.6945
Rnaseh2c	9.73617	9.40917	8.26133	7.93383
Mybl2	7.40875	7.08925	5.44575	4.7145
Rrp1b	8.65933	8.40217	7.05433	6.5805
Wdr12	6.8255	6.42417	5.32917	5.00967
Itga6	10.0397	9.05875	6.968	5.96125
D19Bwg1357e	9.52667	9.40333	8.59333	8.35933
Naf1	10.3405	10.1065	8.918	8.589
Cdk18	5.9915	5.726	4.8455	4.563
Slc19a1	7.7355	7.45117	6.30733	6.00367
Tspan4	8.744	8.1765	6.221	5.4575
Shq1	6.959	6.57975	5.741	5.467
Ptgir	6.9795	6.507	5.274	4.802
Tmem55a	9.674	9.3915	8.055	7.827
Atad3a	10.1858	9.73362	8.45475	8.08075
Pgd	10.6266	10.1706	8.88162	8.37337
Cinp	7.26275	7.036	6.1565	5.82375
Snrpa	10.1395	10.062	9.2435	8.991
Prdm5	5.7025	5.2485	3.82275	3.40225
Tigd3	7.052	6.693	5.948	5.54
Ube2t	7.522	7.3985	6.8015	6.282
Lyl1	9.538	9.037	8.0925	7.3585
Slc16a6	7.6565	7.256	6.199	5.562
Klhdc2	7.81475	7.5415	6.51588	6.10363
Tmem205	8.7625	8.3605	7.368	7.0065
Selenbp1	7.4795	6.502	4.1735	3.502
Comt	8.011	7.69425	6.82	6.65225
Mlf1ip	7.9355	7.533	6.2245	5.932
Cks2	11.5817	11.3335	9.8235	9.54375
Osbpl1a	7.6085	7.26375	6.08975	5.857
Camkk2	7.9615	7.46162	6.58488	5.86437
Klhl23	8.0745	7.263	5.83	4.4975
5730469M10Rik	5.3225	4.88633	4.14083	3.55983
2610029G23Rik	10.146	10.101	9.3045	8.815
Gca	7.092	6.20025	4.38375	2.9915
Ccdc109a	5.94775	5.75875	5.155	4.7485
Cst7	10.0805	9.667	7.3665	5.8835
Eif1a	10.396	10.173	9.17825	8.661
Mtx2	9.2355	9.0475	8.278	8.002
Eef1e1	10.056	9.853	8.9	8.6135
Akr1c13	9.7905	9.2645	7.7555	7.351
Trim13	7.5275	7.1815	6.2825	6.116
Mt2	8.8915	8.243	6.583	5.499
Bcap29	11.214	11.16	10.3435	9.8645
9130401M01Rik	8.6	8.63	7.9715	7.4975
Taf4b	7.21167	7.19233	5.9935	5.28
Yaf2	9.51475	9.4125	8.3425	7.8145
Snhg6	11.5175	11.5135	10.58	9.9805
Nars	11.475	11.6532	10.2728	10.1517
Shmt2	9.0625	9.28163	6.79162	6.55425
Mrps22	9.7585	9.959	8.3425	8.14
Trem1	6.75625	6.687	5.08675	4.8435
Ccdc90b	8.476	8.504	7.472	7.298
Naa10	9.2115	9.402	8.107	7.7145
Slc25a5	11.2861	11.4443	10.6046	10.3494
Eif3c	11.3059	11.3957	10.5801	10.3246
Mphosph6	9.082	9.1455	8.268	7.8525
Hax1	11.162	11.3522	10.1303	9.84075
Ccdc101	8.63333	8.793	7.72933	7.26217
Eif2b1	9.2975	9.3015	8.404	8.1985
Fam195a	7.74	7.5895	6.1195	5.715
Exosc9	10.004	10.0905	9.2235	9.0405
Iars	10.5038	10.6995	9.06575	8.689
1700029F09Rik	10.216	10.0715	8.5655	8.3215
BC048355	7.5885	7.569	5.618	5.1675
Pter	6.2145	6.35775	4.215	3.67575
Umps	6.88087	6.74825	5.25338	4.88425
Lap3	9.339	9.295	7.8685	7.512
Nup37	9.428	9.306	7.1265	6.855
Eif3j	10.3743	10.4105	9.3505	9.183
Dgkg	6.71917	6.085	4.03217	3.59067
Cirh1a	9.801	9.581	8.1555	7.923
Chchd4	10.128	9.91	8.3335	7.9155
Mki67ip	9.408	9.3115	8.3345	8.0855
Rbmx2	7.9405	7.9165	7.2335	6.8605
Nup62	8.31183	8.306	7.41383	7.1105
Gm13152	8.192	7.8765	6.2495	5.382
Nup43	8.59925	8.743	6.96475	6.30775
Asns	11.3468	11.5452	6.34875	4.5885
Mrps18b	9.2915	9.241	7.9775	7.5555
Timm8a1	10.134	9.8975	7.8145	7.169
Gemin6	9.17	9.2205	7.395	7.027
2610305D13Rik	7.0775	6.991	4.3175	3.777
Pla2g4a	10.143	10.3145	6.708	5.8
Prps1	10.187	10.2035	8.32	7.8755
Srbd1	8.2	8.237	7.26025	7.08225
Psmg1	10.397	10.3095	8.437	8.0385
Hp	10.596	10.3745	5.5315	4.5805
Siva1	8.8695	8.88775	7.43925	7.05063
Hspd1	12.1805	12.227	10.5445	10.242
Ctps	10.0455	10.04	8.1375	7.904
Yars2	8.438	8.354	6.992	6.67975
Urb2	8.476	8.301	6.9005	6.652
Exosc1	8.02183	7.8075	6.6395	6.48917
Stoml2	9.5375	9.512	8.473	8.2365
Orc1	7.52875	7.462	5.88175	5.3095
Maoa	6.36875	6.1675	4.72225	4.28325
Hmbs	9.32	9.151	7.7395	7.407
Polr1b	8.415	8.128	6.584	6.135
Rcl1	8.704	8.418	7.372	6.9855
Angptl4	5.31025	5.0365	4.07775	3.85375
Zc4h2	6.254	5.8405	4.642	4.072
Dtwd2	5.69083	5.57533	4.68867	4.35867
Wdr77	8.40283	8.30833	7.41667	7.12683
Rrp15	9.166	9.1355	7.524	7.211
Mrps28	9.4985	9.308	7.8945	7.6295
Ltv1	9.9065	9.768	8.832	8.6545
Ifrd2	7.755	7.507	6.0115	5.882
Psmd5	9.159	9.122	8.239	7.977
Csrp2	7.2625	7.093	4.18	3.8305
Ndufaf2	7.9485	7.9315	6.8535	6.6645
Dpy30	10.642	10.4545	9.34	8.9555
Parl	10.159	10.042	9.2775	8.985
Acyp2	4.584	4.7115	3.756	3.5425
Ube2cbp	7.147	7.026	5.875	5.1665
Tarsl2	7.205	7.24	6.323	5.7425
Mboat1	6.90675	7.0185	6.13525	5.515
Mrto4	9.751	9.607	8.584	8.176
Grwd1	7.39867	7.31867	6.06783	5.52767
Fam54a	8.271	8.363	6.4185	5.621
Fech	7.06238	7.094	6.316	5.89
Mcm10	6.43283	6.4425	5.62983	5.12383
C1qbp	12.1032	12.034	10.929	10.3897
Noa1	8.5725	8.36	7.3475	6.873
Gar1	10.6575	10.434	9.0235	8.413
Gpatch4	7.22783	7.03533	6.10017	5.78967
Cdca7	7.6375	7.41575	5.73	4.8955
Mybbp1a	9.942	9.836	8.67825	8.09625
Dis3	10.137	10.1625	8.466	8.119
Usp14	9.07525	9.10112	8.1045	7.86613
Mdh2	12.5572	12.5935	11.4238	11.1293
Pfas	9.41	9.2585	7.2305	6.8865
Wdr36	8.925	8.784	7.652	7.4365
Ran	10.6041	10.718	9.84675	9.513
Haus1	10.626	10.6825	8.924	8.1995
Mbnl3	9.15367	9.14267	7.36583	6.67367
Rfc2	9.175	9.1465	8.027	7.654
Trip13	8.06	8.04167	6.235	5.59867
Taf9	11.0375	11.0243	10.1062	9.83275
Rpl17	10.2905	10.134	9.799	9.0285
G6pdx	10.1225	9.9025	9.47	8.736
1500031L02Rik	8.685	8.509	8.135	7.431
Akr1b10	6.88367	6.45867	6.2475	5.42067
Frrs1	7.62475	7.0135	6.60075	5.611
Cryz	7.893	7.444	6.6705	5.311
Cd34	10.633	8.9225	7.0065	3.5695
Mapkapk3	9.8535	9.0905	8.2195	6.86675
Ptgs1	9.116	8.3545	6.7895	4.93025
Trmt10b	7.3085	6.9345	6.415	5.439
Mt1	8.43175	8.01	7.2435	5.92925
Nfix	7.4767	7.2148	6.6251	5.5742
2410022L05Rik	5.3855	4.85	4.4775	3.79383
Zfp704	6.72425	6.257	5.67775	4.76825
Josd1	9.1425	8.98	8.382	7.792
Smyd2	9.2375	8.8285	7.6165	6.157
Polg	6.9435	6.73783	6.21333	5.702
Mogs	9.483	9.1935	8.533	8.082
Zfp11	5.326	5.1245	4.577	3.9995
Ripk3	9.5895	9.2135	7.905	6.582
Btbd11	4.95367	4.61367	4.11667	3.54583
Ydjc	7.9965	7.2675	6.2375	5.369
Rpp30	7.9305	7.9465	7.223	6.82775
Amacr	5.904	5.6085	4.8635	4.3715
Tdp1	8.1705	8.052	7.3955	6.9515
Casp7	7.66425	7.6135	7.16525	6.547
Dram1	8.1215	8.045	6.44	4.4005
Lcp2	7.3555	7.41725	6.362	5.3555
Tdp2	9.343	9.426	8.6645	8.276
Wee1	8.3865	8.38375	7.51225	7.0685
Ptpmt1	9.443	9.452	8.575	8.099
1300010F03Rik	6.01083	6.00883	5.24933	4.79683
Akr1c12	7.0725	6.9845	6.2855	5.8205
Aprt	10.0077	9.825	9.1085	8.56
Igfbp4	9.43233	8.95333	7.33033	6.56183
1110038B12Rik	10.4515	10.1745	8.506	7.589
Cdc45	8.925	8.737	7.2745	6.578
Eci1	8.3525	8.022	7.1015	6.396
Syce2	11.3995	10.99	9.6165	8.7975
Cenpt	7.666	7.489	6.86	6.3175
Eif4ebp1	8.894	8.969	7.5445	6.81183
Phf10	11.4615	11.6575	10.36	9.8725
Snap47	8.33025	8.40425	7.65	7.03875
Polr1c	9.6935	9.755	9.09375	8.59975
Impa2	8.5265	8.26875	7.6355	6.95475
Emilin2	9.772	9.2	7.116	4.795
Cd81	10.2315	9.961	7.8355	4.889
Cenpv	8.297	8.2535	6.77	5.0715
Wls	6.85513	6.5325	6.07662	5.30825
Cpd	5.92593	5.77886	5.24621	4.69143
4930534B04Rik	7.57688	7.27575	6.48688	5.66488
Ampd2	9.58525	9.22675	8.593	8.08
Fbxo30	6.98313	6.71825	6.17325	5.64912
Adat2	8.0665	7.9155	6.909	6.012
B230120H23Rik	5.44763	5.37638	4.40512	3.60625
Zmym1	8.364	8.3045	7.688	7.219
Hist1h3f	8.0325	7.714	6.8085	5.893
Atad5	6.31325	6.23675	5.714	5.169
Haus6	7.3645	7.338	6.613	5.8965
Hist1h3d	8.246	7.726	6.1525	5.476
Enoph1	8.86175	8.88125	8.0625	7.49725
Lig1	9.879	9.987	8.948	8.161
Pole	9.169	9.324	8.0515	7.224
Exo1	6.15633	6.368	5.08567	4.47117
Pole2	6.925	7.14575	5.95475	5.254
Guk1	8.214	8.209	7.324	7.071
Nop14	8.709	8.7115	7.9	7.6795
Qser1	7.65867	7.78783	6.4505	5.93717
Rcc1	8.242	8.269	6.987	6.394
BC055324	7.8345	7.7035	6.557	6.0005
Rad54l	7.41012	7.28862	6.03425	5.45712
Hells	8.384	8.3795	7.0685	6.22
Tsen15	8.0155	8.0035	6.678	5.9815
Nans	9.18275	9.24125	8.4485	8.12225
2610027L16Rik	8.7325	8.7315	7.905	7.445
Rnaseh2b	9.5035	9.542	8.6285	8.3025
Nhp2	11.1502	11.2225	9.90275	9.4105
Mtr	7.19575	7.195	6.44025	6.09975
Gcat	6.11225	6.2565	5.314	4.96075
Lhpp	6.455	6.6545	5.8715	5.287
Mcm3	9.2346	9.4528	8.4407	7.6138
Rfc3	8.301	8.45975	7.4115	6.88
Apitd1	7.4185	7.4465	5.9915	5.11
Mcm6	8.665	8.74567	8.14583	7.738
Pprc1	8.4765	8.36	7.7735	7.0235
Amot	6.36783	6.307	5.783	5.27433
Rnpep	8.7175	8.662	7.9595	7.248
Snrpd1	10.369	10.387	9.7415	9.202
Wdhd1	9.272	9.263	8.111	7.0265
Mcm5	9.03367	9.10483	8.08283	7.2925
Mcm7	10.8646	10.881	9.82087	8.97987
Mrps27	6.7765	6.9375	6.1695	5.5265
Nup85	9.942	10.2415	9.0685	8.197
Gins1	8.03975	8.36225	6.66025	5.97125
Polr1e	7.63325	7.7985	6.94825	6.497
Nvl	7.9825	8.08625	7.348	6.882
Ubap2	7.9605	7.9765	7.044	6.5295
Mthfd1	9.18883	9.25983	7.57983	6.74167
Larp7	9.636	9.7125	8.8985	8.34475
Poll	5.422	5.493	5.061	4.356
Gsto1	11.3758	11.1743	10.312	8.76375
Trdmt1	6.48975	6.40025	5.86675	5.11275
Mettl15	6.21525	6.4	5.4435	4.9555
6330409N04Rik	7.9065	8.0955	7.2915	6.795
Erh	11.716	11.8635	11.0295	10.613
Gins2	8.27425	8.5835	7.2455	6.352
Hn1l	9.4975	9.593	8.8065	8.018
Mrpl13	9.5025	9.59333	8.704	8.123
Mthfd2	9.92875	10.1252	8.85325	7.92025
Psme3	6.6275	6.77117	6.01083	5.65217
Snx7	6.6615	7.051	5.2685	4.3605
Ccdc34	6.0145	6.12225	5.2395	4.7975
Dynll2	8.116	8.242	7.749	7.124
Ccdc41	6.414	6.54533	6.0305	5.52817
Slc25a13	8.1715	8.3765	7.0995	5.6845
Gtf3c3	7.6145	7.8395	7.234	6.4035
Ppp4r1	9.2195	9.2945	8.737	8.2505
Stk24	9.13025	9.30575	8.6715	7.96025
Emb	11.706	12.1382	10.595	8.1655
Pigf	7.569	7.8225	7.243	6.381
9030418K01Rik	8.8395	9.045	8.1895	6.9405
Rtn3	10.5297	10.629	9.94	9.3655
Prim1	10.3117	10.3835	9.26825	8.39325
Impdh2	12.0168	12.0775	11.0985	10.2602
Dscc1	7.208	7.279	6.20975	5.11975
Cdca5	9.9	10.083	8.92575	8.1015
Smc5	8.20025	8.3675	7.599	6.943
Hint1	12.7073	12.7743	11.983	11.4422
Prim2	7.65383	7.76467	6.89567	6.17383
Gyk	7.33617	7.37583	6.78333	6.284
Gars	10.804	11.1435	9.7835	8.816
Cdt1	8.3005	8.29	7.2945	6.24467
Amd1	10.697	10.71	9.90725	8.9445
Dhdh	7.259	7.131	5.9295	4.326
Pola1	6.646	6.7145	6.0105	5.3215
Rbbp8	7.167	7.24317	6.64383	5.87333
2410127L17Rik	9.34325	9.4055	8.36925	8.57725
Pitrm1	8.69725	8.70375	7.28475	7.64875
Zcchc3	6.35975	6.39325	5.03775	5.37475
Rbm19	6.7625	6.713	5.534	5.8095
Nol10	6.1565	6.377	4.713	5.065
Gmds	6.98475	6.86475	5.782	5.82275
Mars2	5.736	5.4655	4.0035	4.1065
Ndufaf4	9.31025	9.0715	7.76275	8.08375
2610002M06Rik	7.4065	7.082	5.3815	5.6755
Otud6b	9.2045	9.198	8.124	8.138
Mrpl36	8.734	8.6595	7.637	7.7385
BC048403	5.7985	5.685	4.635	4.851
Ppa1	10.4925	10.494	8.625	8.215
Dpcd	8.5625	8.529	7.8075	7.4835
Irak1bp1	5.43875	5.374	4.30125	4.40575
Alad	7.148	7.1165	6.22	6.1145
1500001M20Rik	8.4905	8.4425	7.135	7.0395
Fastkd2	7.91625	7.76713	6.774	6.633
Mycbp	7.088	6.8759	5.8879	5.8094
Recql4	6.9325	6.8265	5.543	5.506
Pus7l	8.61875	8.36425	6.776	6.81625
Mtfp1	6.893	6.456	4.633	4.581
Gin1	7.602	7.56525	6.542	6.677
Shisa2	3.94025	4	2.93725	3.029
Noc4l	9.16488	9.26675	7.6645	7.7395
Mtap	8.3975	8.28838	6.77975	6.86562
Noc3l	7.29875	7.2215	6.24025	6.219
Dlat	8.504	8.54133	7.24233	7.30983
Mrpl22	9.6795	9.588	8.4815	8.519
BC057079	7.4605	7.443	5.947	5.9925
Lrpprc	9.1325	8.9235	7.609	7.637
Mgat5	7.40033	7.1955	5.54433	5.7525
Sssca1	8.0555	7.994	6.967	6.9635
2310061I04Rik	8.582	8.4895	7.4695	7.66175
Dus1l	9.95875	9.87375	8.629	8.84525
Frmd6	7.029	6.835	5.7775	6.033
Chd1l	9.343	9.168	8.076	8.199
Tmem20	7.7125	7.324	5.629	5.91
Tomm5	10.974	10.7105	9.581	9.6065
Wdr34	6.771	6.6155	5.0065	5.176
Abcg2	7.6825	7.242	5.7515	5.89
Sephs2	9.3895	9.0695	8.06575	8.29275
Mettl1	7.9055	7.60917	6.32383	6.6405
Pi4k2b	8.5065	7.84933	5.39183	5.77767
Comtd1	8.2375	7.802	5.974	6.205
Srm	10.251	9.707	7.637	7.8175
Tmem41a	8.4855	8.108	6.2485	6.255
Ipo11	7.3995	7.24025	5.9545	6.065
Poldip2	8.61075	8.43475	7.1105	7.34525
Gemin4	7.2235	6.9925	5.6745	5.4975
Dph5	8.44425	8.1325	7.0225	6.92625
Fancb	6.9505	6.64	5.2895	5.17725
Bend3	8.321	7.978	6.7565	6.549
L2hgdh	8.166	7.5085	5.9255	5.558
Tsr1	9.55225	9.23975	8.3385	8.23675
Hdgf	8.623	8.54267	7.12433	7.194
1300001I01Rik	8.436	8.3325	7.12	7.059
Nup155	7.25938	7.08263	6.14337	5.94888
Smo	5.84183	5.5045	4.30217	4.26317
Zfp239	6.861	6.705	5.7345	5.6445
Afp	6.0295	5.6818	3.3308	3.2845
Coq4	7.9145	7.6695	6.212	6.234
Ruvbl1	9.38	9.162	8.1315	8.055
Tars	10.2935	10.4015	8.6685	8.8755
Hibch	7.39475	7.4985	5.145	5.494
Suv39h2	6.06067	6.207	4.67117	4.80867
Nop56	10.3775	10.236	8.86175	8.92725
Phpt1	8.7205	8.6695	7.492	7.5525
Cdk6	10.0252	10.0188	7.14983	7.44983
Tmem97	8.986	8.978	6.443	6.6725
Glrx5	10.145	10.1585	9.12	9.355
Abhd11	9.1715	9.0365	7.698	7.9385
Ddx1	10.8082	10.777	8.54875	8.8205
Nol11	8.233	8.22125	7.17825	7.32538
Ccrn4l	8.4305	8.5075	5.6315	6.0895
Cenpm	7.673	7.883	6.5235	6.723
Gtf3a	9.956	10.016	8.9805	9.1315
Atp5b	12.3365	12.49	11.43	11.5645
Yars	9.052	9.2765	7.5925	7.8695
2700007P21Rik	6.98	7.08483	5.99233	6.17467
Eif1ad	9.275	9.51225	7.983	8.23025
Aars	9.5665	9.95775	7.9925	8.17075
1700010I14Rik	5.02683	5.08383	4.04183	4.18133
Gtpbp10	7.35875	7.5445	6.40725	6.51
Rfc5	9.584	9.7105	8.5185	8.831
Poc1a	7.3365	7.2705	5.882	6.2085
2610002D18Rik	7.9745	7.9025	6.0735	5.6905
Fmnl3	7.829	7.6575	6.378	6.2605
Ilf2	8.46475	8.47075	7.395	7.3295
Mns1	7.518	7.393	6.2435	6.036
6330503K22Rik	7.3535	7.43	6.062	6.3145
Pycrl	7.221	7.2605	5.964	6.091
Nolc1	8.38917	8.41033	6.8125	6.96867
Aarsd1	8.5415	8.602	7.2255	7.42
Ak2	9.96825	9.88825	8.46275	8.497
Spc24	8.956	9.12	7.791	7.8105
Cenpe	7.422	7.57375	6.539	6.61675
Kdelc2	6.681	6.991	4.8385	5.1115
Ssrp1	10.7195	10.7735	9.72333	9.841
Ttc21b	6.37075	6.54225	5.40925	5.68625
Pard6g	5.80375	6.04775	4.56925	4.7435
Tubg1	8.0085	8.4305	6.9045	7.1135
Ncbp1	9.562	9.7595	8.7505	8.98
Abcb6	6.526	6.5565	5.0575	5.286
Zc3hav1l	7.9945	8.027	5.564	5.672
Rpgr	6.6955	6.8455	5.474	5.7085
Nlrc3	4.166	4.26275	3.17	3.35
Rnf26	8.54775	8.67325	7.398	7.6945
Lpcat3	9.3455	9.3725	7.972	8.2865
Zfp647	7.818	7.821	6.2815	6.3985
Odc1	9.81933	9.83633	8.28183	8.3705
Tdg	8.655	8.7935	7.358	7.618
Mrps10	7.90075	7.94625	6.69925	6.8945
Psmc3ip	8.185	8.357	6.68975	6.85175
Lrrc59	9.7515	9.86475	8.23475	8.48225
Uxt	8.1825	8.3265	6.9775	7.2925
Mrpl12	9.941	9.9565	8.707	8.7325
Nudt1	8.8615	8.9055	7.439	7.5105
Eme1	7.5	7.5765	6.2295	6.249
Wbscr16	7.0725	7.1105	5.972	6.059
Ndufs1	9.902	10.0625	8.8375	8.8845
Fkbp3	10.8808	11.0638	9.92675	9.966
Dhodh	7.887	7.96675	6.26325	6.41475
Fkbp4	6.6995	6.7775	5.751	5.96975
Pus7	8.654	8.3925	6.8715	7.074
Cby1	6.7655	6.7435	5.5875	5.674
Rpap3	8.686	8.556	7.0145	7.0505
Eif3b	10.0665	10.0235	8.7015	8.8625
Gstcd	8.5465	8.7295	7.4935	7.4645
Pde12	7.84267	8.03767	6.61017	6.47917
Pno1	10.555	10.7085	9.0855	8.8785
Bysl	8.22475	8.24075	6.9735	6.81625
Nme1	11.1188	11.2408	9.57725	9.61
Mrpl46	9.316	9.3775	8.2525	8.2625
Coq7	9.0135	9.0615	7.0045	7.0585
Rrp12	6.908	7.098	5.281	5.3265
Ttc27	8.681	8.7015	6.9325	6.924
Uchl5	7.14317	7.21783	6.12083	6.11483
Naa50	10.1505	10.2668	9.23133	9.25117
Atic	8.6415	8.6835	7.62675	7.60675
Alg8	9.4365	9.5265	8.346	8.2435
Afap1l1	8.3905	8.334	4.7385	5.072
Glmn	8.215	8.324	6.503	6.56
Znhit3	8.681	8.8025	7.067	7.1155
Psat1	11.1222	11.423	7.79925	7.76675
Ctnnal1	5.14025	5.34675	4.012	4.06
Wwc2	6.1721	6.3372	5.1587	5.2332
Prep	7.91225	7.9855	6.94125	6.838
2010305A19Rik	5.75325	5.8855	4.87925	4.80025
Pa2g4	8.796	9.0179	7.3646	7.1238
Orc6	9.1235	9.3645	8.0105	7.7255
Cct6a	12.2658	12.4582	11.4085	11.1393
Blm	8.734	9.005	6.904	6.629
Lsm3	10.8515	10.9935	9.5755	9.3645
Psmd14	12.188	12.3705	11.3275	11.241
Pdss1	5.9855	6.33675	4.312	4.15325
Rqcd1	9.3705	9.5255	8.3185	8.1905
Mrps5	6.5965	6.7159	5.8616	5.7121
Nudcd2	10.3552	10.484	9.0165	8.73375
Cse1l	10.542	10.702	9.6225	9.4485
Ncl	10.7124	10.7936	9.61463	9.56837
Mars	10.572	10.6915	9.2005	9.1165
Rad51ap1	8.39087	8.57237	6.91525	6.79587
Eif1ax	8.5655	8.793	7.1165	7.04517
Metap2	9.09962	9.24	8.072	8.148
Gspt1	8.64683	8.766	7.65808	7.69917
Ahcy	10.5585	10.584	8.6845	8.468
Tcp1	12.4105	12.419	11.276	11.179
Endog	6.7075	6.7725	5.6355	5.576
Brca2	9.1985	9.339	7.1475	7.1885
Mpi	7.1525	7.2565	6.275	6.232
Dars2	8.232	8.194	6.432	6.324
Eprs	9.02388	9.02988	7.69425	7.75512
Kars	10.3105	10.2315	9.213	9.2075
Slc16a10	6.153	6.25812	4.5375	4.53413
Adsl	9.3415	9.3095	7.9905	8.001
4933403F05Rik	6.3849	6.2326	5.1485	5.0894
Gcsh	9.565	9.4415	7.272	7.169
Supv3l1	8.813	8.6375	7.606	7.513
Trap1	9.30225	9.1555	7.95225	7.7545
Thoc3	8.6305	8.69125	7.745	7.4565
Ccbl2	7.732	7.8835	6.1255	5.649
Chchd1	10.604	10.6975	9.851	9.601
Nudt5	6.88575	6.939	5.786	5.501
Gfm1	7.73225	7.782	6.60475	6.4555
Mrpl2	9.898	9.9305	8.974	8.845
Psmd12	10.4365	10.5565	9.558	9.391
Cyc1	11.444	11.5155	10.3425	10.227
Aven	7.518	7.6595	6.173	5.879
Heatr3	8.1945	8.392	7.101	7.0015
Nup107	9.4215	9.5735	8.532	8.3815
Snhg3	9.413	9.494	7.0655	6.5915
Cad	6.92717	6.94017	5.41833	5.1005
Lyar	10.4495	10.345	8.6245	8.2045
4930422G04Rik	8.237	8.125	6.9965	6.7905
Wdr46	8.1695	8.12875	6.849	6.72
Utp20	9.232	9.2385	7.889	7.7125
Cox19	9.1025	9.2785	8.4125	8.1915
Mib1	7.31167	7.43383	6.5085	6.3755
Spats2	7.4905	7.833	6.008	5.627
Zwint	7.45092	7.67025	6.59058	6.4885
Mrpl35	7.21633	7.4355	6.35417	6.25317
Xkr5	6.028	6.297	5.157	4.9795
Ppih	6.97183	7.27667	6.103	5.753
Cacybp	11.2855	11.4535	10.24	9.834
Dhfr	7.4745	7.789	6.4565	6.10975
Zmynd19	7.29117	7.47533	6.185	5.853
Gart	8.426	8.60562	7.25263	6.96713
Apex1	10.6742	10.7625	9.68767	9.4815
Tfdp1	10.447	10.592	9.2235	8.7965
Ppp1r7	9.16575	9.21425	8.383	8.16925
Brix1	8.408	8.47975	7.40675	7.269
Hars	9.9265	9.969	8.817	8.82775
Trim37	7.9004	8.0811	7.0586	6.9137
Iars2	6.9475	7.041	6.0965	5.999
Set	12.1077	12.2618	11.494	11.174
Psip1	8.3965	8.59533	7.55267	7.21167
Mcm2	10.339	10.5712	9.096	8.79775
Haus4	9.062	9.159	8.1185	7.988
Fen1	10.7752	11.0085	10.0328	9.85175
Nudc	9.40925	9.5525	8.556	8.339
Skp2	7.6245	7.883	6.91258	6.87975
Snrpa1	10.06	10.3687	9.11717	8.95433
Aifm1	9.925	9.726	8.696	8.5465
Scd1	7.93875	7.9055	5.5605	5.05275
Ints2	9.6375	9.577	8.525	8.434
Hist1h4j	5.053	5.328	3.669	3.491
Ndufa5	9.34525	9.24875	8.226	8.36425
Cdkn3	8.4405	8.731	7.6555	7.5485
1700109H08Rik	5.626	5.8975	4.819	4.8155
9430069I07Rik	4.8205	5.2405	4.2255	4.19
Dsn1	7.9915	8.324	7.2405	7.3285
Ccnb1	8.71363	9.32713	7.3545	7.20325
Dlgap5	7.43375	7.8305	6.527	6.3915
4930547N16Rik	6.54175	6.87425	5.5285	5.599
Alg6	6.728	7.2135	5.7435	5.8655
Zik1	4.94175	5.30375	3.8635	4.0245
Casc5	5.8935	6.5785	5.296	5.1915
Kif14	3.9065	4.3535	3.296	3.415
Ect2	9.5505	10.2415	8.687	8.787
Prc1	8.632	9.1195	7.785	7.69125
Kif18a	5.325	5.7265	4.804	4.7085
Bcl2	7.9422	8.5361	7.1936	7.2284
Atp13a3	7.45483	7.84717	6.92017	6.82183
Tctex1d1	5.7825	7.5805	3.535	3.266
2010204K13Rik	6.172	6.765	5.2945	5.0965
Gen1	5.733	6.56575	5.0755	5.0475
Sgip1	3.6663	4.5412	2.9328	2.8807
Prr11	6.9345	7.627	6.26475	6.14225
Cul4b	9.0795	9.423	8.25375	8.18775
Strap	9.42867	9.85567	8.3485	8.2355
Cbx1	7.5001	7.7555	6.7631	6.7424
Etf1	7.74783	8.22608	6.938	7.01392
Psmc6	9.42217	9.96583	8.424	8.46017
Apoo	8.8585	9.3995	8.074	8.022
Elp4	5.4865	6.01425	4.44875	4.66225
Cisd1	8.32617	8.90167	7.607	7.72983
Syncrip	9.6177	10.0096	9.0015	8.8653
Vdr	5.91525	6.18625	5.14	5.02475
Ddx21	8.85	9.1725	7.97925	7.81175
Usp1	10.2185	10.4315	9.30933	9.09167
Nup93	8.817	9.233	8.052	7.8535
Brip1	6.997	7.4855	5.955	5.6165
Ncapg2	10.029	10.515	9.158	8.939
Ftsj3	7.8775	8.11	6.93	6.855
Pcgf6	7.14183	7.47767	6.26117	6.198
Cbx5	7.0535	7.3255	6.209	6.2289
Rad23b	7.56163	7.78937	6.76163	6.75625
Nucks1	8.769	9.08517	7.97375	8.01717
Slmo2	7.8505	8.1585	7.0075	7.0205
Idh3a	8.22588	8.437	7.38063	7.3435
Pelo	7.281	7.579	6.5585	6.516
Bhlhb9	9.343	9.7855	8.4545	8.546
Gtl3	9.20625	9.2465	8.151	8.15575
Cep76	7.18525	7.216	5.94425	5.987
Arl15	7.19675	7.1775	5.50325	5.52225
Pck2	8.963	9.03825	6.07675	6.02175
Lars	10.9975	11.004	9.365	9.397
Eif2s2	10.5669	10.7247	9.54475	9.483
Aldh18a1	7.5254	7.7114	5.689	5.6281
Xpot	8.77425	8.85325	7.02975	6.93575
E2f6	7.97725	7.9665	6.6205	6.58075
Pbk	10.795	10.7085	9.3315	9.183
Fntb	6.9495	7.0045	6.024	5.868
Bambi	7.0505	7.0785	4.953	4.8975
Glrp1	7.9105	7.758	4.4355	4.4805
Ppbp	6.4505	6.402	3.4055	3.68
Fam122b	8.238	8.238	7.0945	7.392
Mthfd2l	5.7135	5.628	4.40688	4.54188
Nkrf	6.662	6.49875	5.4065	5.5945
Ccnh	9.76517	9.51183	8.353	8.4415
Gpr97	10.6945	9.5905	5.5045	5.9885
Slc43a1	6.8555	6.467	5.173	5.3995
Retsat	6.61675	6.20075	4.08675	4.45425
Hadh	8.61417	8.191	6.04867	6.46617
Spata24	7.058	6.91225	5.608	5.72425
2810408I11Rik	7.6375	7.4755	5.164	5.287
Extl2	7.62875	7.586	5.87025	6.12
Fxn	8.5835	8.38	6.7	6.8855
S1pr3	6.48567	6.2965	4.47683	4.68817
Lonp1	8.5995	8.66	7.289	7.4725
Ccdc77	6.96567	7.05633	5.69667	5.86117
Mzt2	9.1015	8.961	7.836	8.0365
Acaa2	8.2975	8.25533	6.90383	7.17567
Hmgb3	9.904	9.521	6.4	6.8575
Kdelc1	9.2605	8.9725	7.44125	7.60525
Piga	8.19575	7.78725	6.39025	6.45875
Sypl	8.74814	8.62236	7.30486	7.4845
Hsd17b1	7.475	7.2535	4.674	4.699
Gas2	6.812	6.5215	3.9285	4.0985
Prdx3	10.2445	10.193	9.0445	9.022
Tnnt1	6.341	6.2035	5.127	4.9905
Rangrf	8.825	8.3245	6.324	6.152
Prtn3	13.373	12.4875	7.6305	7.755
Ctsg	13.9925	12.641	5.489	4.8145
2810004N23Rik	8.64325	8.47625	7.107	7.0475
Xrcc6bp1	8.0745	7.9005	6.36	6.211
Tspan32	8.02475	7.34475	5.4195	5.1585
Mtus1	7.47567	6.5615	3.9805	3.46717
Hrsp12	7.9825	7.41	5.407	5.387
Sord	8.669	7.91425	5.68625	5.476
Sqrdl	5.97325	5.6295	4.45225	4.41075
Ndufaf6	8.634	8.517	7.1125	6.9195
Bmx	6.7085	6.411	3.6815	3.259
Id1	7.159	7.3625	4.2195	3.8115
Depdc1b	7.447	7.456	5.696	5.5415
Gk5	6.8385	6.755	5.024	4.7485
Stard10	7.478	7.2505	6.197	5.8885
Cela1	7.7905	7.1465	4.7475	4.169
Clec5a	9.2835	8.672	4.928	3.8385
Cdr2	6.085	6.014	4.6765	4.4095
Clec4e	9.30275	8.76675	5.216	4.305
A830080D01Rik	9.517	9.392	7.9305	7.7345
Klf9	6.94264	6.56564	4.66371	4.2075
Nasp	6.95025	7.16975	5.84687	5.80187
Mapk6	6.54675	6.71687	5.711	5.80525
Paox	7.827	7.7155	6.657	6.7555
Cnpy4	8.7005	8.77	7.655	7.678
6720463M24Rik	8.67825	8.48175	6.78575	6.75925
Rab4a	4.869	5.059	3.77725	3.684
Efcab7	7.1225	6.957	5.68	5.553
Slc35d1	6.60625	6.6075	5.1215	5.07225
Ptpla	9.67325	9.7665	6.7705	6.6035
Clec4d	9.445	9.124	6.6685	6.124
Ero1l	10.243	10.0285	8.18917	7.85333
Fcgr2b	9.0079	8.9359	8.0226	7.7427
Ndufa4	10.3485	10.1645	9.136	9.057
E130303B06Rik	7.2785	7.4385	6.393	6.259
Lsm2	7.92	8.018	6.3845	5.8415
Oip5	7.3185	7.455	6.085	5.6675
Msrb2	7.4485	7.367	6.279	5.6525
Cwc27	8.0495	7.846	6.988	6.781
2810025M15Rik	7.692	7.5625	6.568	6.409
Rnaseh2a	9.149	9.0925	7.8675	7.5765
Ppat	6.52083	6.7335	5.251	5.02
Cdk4	9.83017	9.93633	8.662	8.42417
Ipo5	8.1865	8.3415	7.45417	7.2995
Prmt1	10.6865	10.8375	9.865	9.7255
Ppil1	8.5035	8.7255	7.0955	6.7295
Nutf2	6.6405	6.6475	5.5315	5.3335
Nop58	10.063	10.141	8.901	8.524
Icam2	9.061	8.7515	7.156	7.267
Tspan5	6.26925	6.04125	4.83675	4.71825
Rpp14	8.83775	8.59325	7.66	7.58575
Faf1	9.4495	9.2955	8.1405	8.253
Mmachc	8.466	8.313	6.596	6.585
Rrs1	10.3865	10.1405	8.47125	8.45625
Zfand4	7.7415	7.65	6.2735	6.1605
Gabpb1	7.318	7.26275	6.11075	5.98225
Pwp1	9.02975	8.98375	7.6915	7.651
Eif2b3	9.2275	9.1965	7.4145	7.247
Rars	10.6	10.5965	9.468	9.428
Cenpw	7.819	7.60475	5.47475	5.24425
Suclg2	9.37725	9.228	7.53725	7.46
Dkc1	10.5558	10.4632	8.92367	8.81767
3110082I17Rik	7.9225	7.5645	5.8365	5.794
Mnd1	6.8175	6.3835	3.666	3.4795
Aimp2	9.6075	9.456	8.3425	8.256
Shmt1	8.58338	8.282	6.24725	6.11637
Srpk1	9.4495	9.35325	8.0685	7.977
Dtymk	10.4972	10.2828	8.71283	8.61783
Cenpq	9.703	9.7945	8.5435	8.8535
Nme6	8.009	8.035	6.8215	7.1375
Nup35	8.1405	8.069	6.8325	7.14
Alg3	7.88	7.9415	6.8655	7.113
St7	7.541	7.6615	5.8125	6.2335
Asf1a	10.897	10.901	9.2315	9.435
Det1	7.5725	7.565	6.437	6.5905
Timm23	11.639	11.606	10.5685	10.707
Dtwd1	8.3875	8.2785	7.039	7.2895
Mettl5	9.137	9.021	7.946	7.9675
Reep6	4.7535	4.7245	3.521	3.6015
Gja1	7.977	7.5205	3.06383	3.82975
Ttc32	9.461	9.2785	7.4545	7.5205
Rars2	9.9825	9.8055	8.7995	8.9175
Cd69	8.7545	9.658	7.36	7.463
Gbp7	8.59	8.51425	6.50375	5.77375
Atp10a	6.5315	6.84025	5.27862	5.21938
Uqcr10	8.697	8.85517	7.6845	7.6365
Nhp2l1	10.7263	10.6875	9.6855	9.60375
Wdr74	9.748	9.7225	8.5465	8.461
Crls1	8.33175	8.354	7.03575	7.02725
Mlkl	9.5655	9.5705	5.5225	5.5495
Naa38	8.6645	8.7485	7.745	7.767
Commd1	9.08775	9.211	8.1545	8.05125
4831426I19Rik	6.808	7.0555	4.847	4.8145
Thyn1	7.53133	7.797	6.6275	6.67117
Srfbp1	7.445	7.81625	6.5575	6.56825
Slc7a1	8.11817	8.41783	7.004	6.98333
Orc2	8.33833	8.608	6.8335	6.86017
Zcchc10	7.814	8.0085	6.817	6.8955
Slc25a32	6.11867	6.36533	5.26	5.1955
Lipo1	5.2165	5.592	3.8755	3.5365
Rps20	10.1128	10.426	9.47175	9.40212
Dhrs7b	8.427	9.042	7.9395	7.928
Dhrs4	8.145	8.45375	7.58125	7.44125
Mmp19	4.93825	5.4465	3.83325	3.78125
Depdc1a	7.975	8.607	7.059	6.842
Cd93	7.5537	7.9151	6.3062	6.2843
Hmmr	8.0824	8.4809	6.8197	6.6019
Eri2	6.29733	6.54833	5.36483	5.21833
Spag5	7.716	8.11483	6.86433	6.93583
Slc7a3	7.688	8.944	4.8985	4.4595
Mlf1	3.844	4.2235	3.083	3.077
Psph	9.5035	9.8965	7.109	7.2325
Pycr1	7.077	7.7325	4.2025	4.094
4632434I11Rik	8.131	8.4515	6.1645	6.09025
Efcab11	5.18683	5.43933	3.99067	3.75867
Banf1	10.2237	10.3867	9.2145	9.0705
Cenpn	8.64875	8.95025	7.19425	6.87975
Fuom	6.2205	6.437	5.4725	5.342
Slc7a11	5.27925	5.9585	3.45125	3.16075
Gpt2	6.84325	7.29413	4.43112	4.1385
Chsy1	10.5395	11.0305	8.8645	8.582
Bcat1	6.44467	6.91567	4.044	4.0235
Aldh1l2	8.036	9.0125	3.9955	3.9005
Cth	8.7305	9.9095	3.3185	2.998
Trib3	7.92775	9.06175	4.66325	4.33525
Gm14005	6.103	6.4295	4.85775	4.5825
Mettl9	10.7355	11.0125	9.9615	9.796
Memo1	7.7825	8.046	6.577	6.63125
Prmt5	9.082	9.3235	7.45	7.5475
Hsd17b10	9.4845	9.7395	8.547	8.50325
Pabpc4	9.70025	9.8305	8.663	8.61675
Slc39a8	5.954	6.436	3.94575	4.025
Slc3a2	10.085	10.432	9.0875	9.159
Hspa9	8.7797	9.1822	7.4237	7.5467
1700013G23Rik	3.854	4.4805	2.4245	2.7555
Nubpl	8.588	9.1675	7.5215	7.6955
5430416N02Rik	7.389	7.212	6.367	6.1885
Slc19a2	7.08133	7.10267	5.87533	5.40717
Soat2	6.099	6.8845	4.4815	3.874
Gtse1	7.2735	7.251	6.255	6.052
Eif2s1	8.3845	8.63425	7.7375	7.5065
Slc6a9	7.21875	7.59	6.57875	6.6995
Pi16	6.1925	6.4655	4.98975	5.1105
P2rx3	6.22233	6.78917	3.872	3.771
Atf5	7.4755	7.7645	5.9875	5.848
Gm7120	5.6705	5.81975	4.2415	4.53075
Nfe2l2	8.2145	8.19325	7.0535	7.166
Cebpb	7.423	7.639	5.44625	5.568
Pdha1	10.3262	10.5032	9.24025	9.2215
Stc2	6.00067	6.21833	4.745	4.7385
Tmem126a	10.3505	10.351	9.274	9.283
MPP Cluster
Pld1	5.6585	4.581	4.26833	4.19217
Ttc39c	6.0605	4.6945	4.31283	4.09967
Rab44	9.4465	6.7555	5.61	5.1225
Hk3	10.1672	8.03675	7.2755	6.75475
Rnf217	8.79775	6.29125	5.5695	5.00925
Nkg7	9.1825	6.2695	5.012	4.4275
Hgf	6.12483	4.91	4.69733	4.319
Abca13	6.48125	4.674	3.4165	3.345
Ltf	8.354	5.7465	5.117	4.558
Camp	9.053	6.015	5.343	5.024
Dmkn	5.9865	3.953	3.1655	3.326
Tmem40	8.459	5.884	4.88817	5.03233
Ica1	7.6025	5.2775	4.2575	4.314
Gpr56	8.2185	6.02575	5.038	4.99375
Ctla2a	8.41	4.953	3.11	3.2765
Ikbke	8.7855	6.852	5.8545	6.1525
Muc13	9.221	7.0905	5.791	5.803
1190002H23Rik	10.0975	6.03875	3.468	4.54325
Stk16	8.1035	6.9895	6.3105	6.6295
Mpo	13.9455	8.7825	4.8515	4.9375
Gfi1	9.6535	5.9035	3.1145	3.295
Gstm1	8.11	6.45225	5.24587	5.09612
Fkbp9	6.86625	5.12525	3.7045	3.60225
S100a9	13.0925	8.557	4.437	3.854
S100a8	13.1745	8.654	4.317	3.648
Fgd4	6.3387	4.9351	3.9559	3.6102
Ngp	12.1425	8.0025	4.9975	4.975
Padi4	7.6185	5.3695	4.0945	4.1015
Acot1	6.272	5.1735	4.483	4.4095
Pdgfrb	5.5935	4.52725	3.67375	3.502
Reck	6.646	5.7315	4.9365	4.7265
Mcpt8	10.5385	6.9175	5.178	3.94
Snx24	8.2465	7.4015	7.0105	6.028
Sepx1	9.9625	9.0745	8.6695	7.94
Dfna5	6.253	5.589	4.81	4.1135
1700112E06Rik	6.74483	5.39367	4.7445	4.17033
Rnf125	9.6275	6.8525	5.282	3.95
Msra	8.065	7.124	6.6075	6.0315
Camk1	6.17725	5.60975	4.92675	4.45975
Xdh	8.1105	6.644	5.37	4.5605
Gda	9.757	7.41183	5.36767	4.15367
Csf3r	9.1315	8.0625	6.8995	6.4255
Dock9	6.28437	5.61188	5.08413	4.36313
Lonrf1	8.0435	7.2365	6.6715	6.1485
Tnfrsf21	7.47075	6.57475	5.638	4.572
Svip	9.2905	7.4365	6.08525	4.1225
Tmem180	7.68567	7.07733	6.47367	5.7935
Tlcd2	7.1745	6.4235	5.221	4.598
Nfe2	9.4795	6.781	5.06	3.7055
2013-03-08	7.2355	6.091	5.134	4.2965
Kctd1	7.288	6.51275	5.458	5.633
Scamp1	7.4385	6.19775	4.68575	4.95525
Ethe1	8.557	7.6095	6.235	6.564
Nudt12	5.2775	4.103	2.915	3.257
Tmem216	8.347	7.58875	6.583	7.07925
Gadd45a	7.183	6.2665	5.0785	5.787
Tmem38b	7.40075	6.96288	5.641	6.05425
Mcee	8.6145	7.9615	6.761	7.2835
Myl10	9.8415	8.452	4.5415	5.512
Cd27	7.4105	6.541	4.9085	5.542
Gstt2	7.158	6.1045	4.635	5.1695
Ldlrap1	6.98933	6.38683	5.13483	5.052
1110067D22Rik	8.08275	6.9195	4.8095	4.69025
Frat2	8.2965	7.5325	6.257	6.258
Mgst1	7.14275	6.07475	4.1	3.89475
Tfec	9.3385	7.225	4.1045	4.0175
Calml4	6.3505	5.129	3.382	3.389
Gsr	9.0815	8.2915	6.74225	6.979
1110001J03Rik	8.5265	7.9095	6.84	6.9015
Esr1	5.2425	4.59	3.555	3.49583
Trem3	9.8655	8.2405	4.595	4.4315
Tfpi	7.889	6.75462	4.53125	4.388
F2r	7.69625	6.433	3.5825	3.36375
Dnajb4	6.7615	6.23733	5.31833	5.17183
Btbd19	6.378	6.0125	4.98075	4.95675
Cyp39a1	6.591	5.438	3.7855	3.8205
Gstm5	5.6045	4.7695	3.7015	3.5585
Slc16a12	5.04	3.952	2.5435	2.5
Sfxn1	11.1735	10.6738	9.35775	9.71175
Rabl2	7.7695	7.316	6.283	6.6285
Rpia	10.624	9.6255	8.59	8.911
Tuba4a	10.1418	9.30717	8.29683	8.61167
Ppic	10.1215	7.568	4.2705	4.728
Dmxl2	8.504	7.209	4.6575	5.559
Stxbp5	7.65567	6.70133	5.27533	5.845
Parp16	5.792	4.7215	3.911	4.278
Pafah2	8.3925	6.6275	5.1715	6.1415
Klhl12	7.776	6.5235	5.525	5.073
Arxes2	4.618	3.5565	3.0095	2.587
Ctdspl	7.627	6.455	5.5695	5.159
4930509E16Rik	5.306	4.0525	3.3295	3.152
Bex1	4.932	3.5145	2.684	2.4805
Bzrap1	8.283	6.3715	5.864	4.9475
Nefh	5.6995	5.0575	4.4645	3.8525
Lipt1	6.9665	6.4625	5.5935	5.319
Snhg7	6.76433	6.30433	5.60717	5.26617
Ddx11	6.7085	6.24475	5.43875	5.2015
Gnl3	10.98	10.524	9.164	9.2
Cldn12	7.41525	6.5735	4.41225	4.58425
Clpp	8.83125	8.4105	7.35525	7.39875
Armcx4	6.9335	5.964	3.2795	3.412
Ttpa	7.476	6.5355	3.8025	3.8425
Ms4a3	12.574	10.362	4.3535	3.799
Zbtb12	6.909	6.444	5.4255	5.3765
Nt5dc2	8.2005	7.048	4.601	4.3665
1500011H22Rik	7.9475	7.4345	6.4515	6.367
Erg	6.97525	6.07425	4.3505	4.29975
Tmem237	7.092	6.6745	5.5295	5.4035
Xpc	9.667	8.9615	7.8335	7.485
Mid1ip1	9.328	8.8405	7.7525	7.51
Lbp	7.09525	6.375	4.983	4.8535
2410016O06Rik	9.0105	8.2785	7.4465	7.0895
Tal1	8.5865	7.1055	4.986	4.4215
Ap3s1	12.7305	11.8115	10.18	9.709
Abcd2	6.26513	4.95625	3.57	3.45388
Tceal8	7.659	6.131	3.9685	3.94
Etfb	10.796	10.132	8.844	8.9735
Gmpr	6.4265	5.8975	4.8445	4.9675
Lonrf3	8.55725	7.04475	4.63475	4.56575
Eltd1	9.434	7.49475	4.30125	4.11225
Itih5	6.90617	5.5345	3.3445	3.27483
Polr3g	7.1875	6.6855	5.491	5.9785
Ckap4	7.9275	7.48088	6.23538	6.48075
Hist1h1e	5.3045	5.0355	3.9945	4.3065
Bzw2	7.7095	7.31025	6.16875	6.5775
Fdx1	8.4495	8.245	6.965	7.3095
2610528E23Rik	6.61	6.28675	4.301	4.87475
Gclm	8.79125	8.3	6.37825	6.89675
BC005764	8.1665	7.8245	6.486	6.8985
Nln	7.1335	6.92325	5.51675	6.2935
1810063B05Rik	8.231	8.0695	6.98625	7.504
Slc7a6	8.45225	8.28325	7.2015	7.74
Abhd14a	8.97725	8.5855	6.37175	7.37575
Mphosph9	6.812	6.82292	5.74142	6.18325
H6pd	7.5775	7.29	6.173	6.755
Slc7a6os	6.446	6.40275	5.36775	5.84775
Fam98a	9.2435	9.1755	7.9385	8.686
8430429K09Rik	5.753	5.7705	4.227	4.8475
Gemin5	6.68633	6.7585	5.5165	5.9395
St6galnac4	7.49425	7.521	6.5075	6.818
Pfdn1	8.3685	8.4525	6.964	7.621
Sepn1	6.5535	6.3645	5.2035	5.867
Lman1	7.781	7.6269	6.5409	7.2142
Acy1	7.483	7.5805	5.6575	6.634
Sh2d5	7.22	7.023	4.9975	6.6115
Fam92a	7.49525	7.43925	6.41575	7.0765
Bbs5	5.986	5.8315	4.201	5.3835
Rpp40	7.99675	7.898	5.35725	6.8235
Mfsd3	7.148	6.996	5.8455	6.508
Jmjd5	6.279	6.1375	5.016	5.753
Tm7sf3	7.32512	7.28413	5.42675	6.51363
Haus3	9.689	9.5665	8.4955	9.134
Phb	9.0685	9.05825	7.74575	8.11775
9430023L20Rik	7.6055	7.652	6.503	6.826
Serbp1	9.29408	9.37292	8.2825	8.6595
Chchd10	8.555	8.622	6.7565	7.6125
Zfp280c	8.697	8.72	7.6085	8.0115
Pigl	7.023	6.8425	5.796	6.13875
Chpt1	6.00175	5.81212	4.66988	5.033
Susd1	7.7055	7.319	5.7775	6.322
Anxa9	6.849	6.3025	4.6915	5.524
Tsr2	7.67825	7.509	6.48575	6.78025
Pold2	8.994	8.823	7.6625	8.0665
Cbwd1	7.255	6.9485	5.787	6.2035
Hmgn5	10.2945	10.2445	7.986	8.6865
1700034H14Rik	9.4375	9.247	7.9055	8.3355
D17Wsu104e	8.67367	8.56867	7.31267	7.766
Med21	9.328	9.253	7.763	8.363
Ddx10	8.448	8.44325	7.4215	7.7625
Aasdhppt	8.19838	8.23275	7.11487	7.5735
Phgdh	10.6879	10.8784	7.03375	8.62112
Tfb1m	8.00925	8.132	6.94475	7.37525
Slc43a3	9.0765	9.259	7.176	7.875
Gtf2h2	8.3265	8.313	7.2185	7.5945
Tasp1	7.27025	7.339	5.52575	6.1155
Mtfr1	8.3575	8.5225	6.9195	7.39825
Trmt61b	8.3245	8.096	6.9655	7.4705
Krtcap2	10.9682	10.8353	9.40725	10.1402
Lrp12	6.6585	6.514	4.81	5.6035
Rab28	8.13975	8.184	7.158	7.4905
9230114K14Rik	6.3665	6.389	4.0065	5.183
Clpb	6.0965	6.11425	4.7205	5.35725
Ubxn8	7.802	7.5165	6.4245	7.0665
Clnk	6.375	6.036	4.502	5.119
Pex7	9.846	9.4795	8.4005	8.7585
Kcnq5	5.8075	5.30283	3.59533	4.46583
D330028D13Rik	6.145	5.6405	4.068	4.7785
Ptgr1	10.426	9.007	6.5905	7.7605
Ovgp1	6.3445	5.5855	4.521	5.0295
Rhob	9.123	8.4285	5.669	6.4455
Vldlr	5.9485	5.595	3.6255	4.15167
Gstz1	7.0725	6.9575	5.6955	6.3415
Sirt3	9.591	9.3055	7.8995	8.4065
Ppapdc1b	9.418	8.7915	6.202	7.406
Deb1	9.54	9.21	8.1755	8.3165
Npl	8.6405	7.9885	5.2115	6.013
Qsox2	6.718	6.5945	5.438	5.86
Slc25a33	7.653	7.636	5.442	6.0545
Qtrt1	8.2325	8.072	6.893	7.32
Usp46	7.06975	6.68175	5.54325	6.10575
Rffl	7.271	6.95	5.88125	6.44775
Tmem5	8.9685	8.628	7.5395	8.0485
Srp68	10.2265	10.1395	9.056	9.516
Ift27	7.77267	7.7405	6.6425	6.99317
1700007L15Rik	6.5005	6.296	4.561	5.406
Cmtm7	10.258	9.9035	8.30425	9.029
Ssr2	9.7145	9.669	8.6275	9.1225
Bag2	7.9905	7.9195	5.3935	6.307
Syde2	7.6645	7.413	4.937	5.9465
Gclc	9.2315	9.3055	7.87425	8.45625
Akap1	6.73775	6.81725	5.811	6.186
Ntpcr	7.5455	7.65975	6.59275	7.00825
Hoxa9	9.14425	8.954	5.89675	7.36025
Upf3b	9.588	9.5835	8.3705	9.016
Plcxd2	7.597	7.78725	6.09425	6.7035
Pla2g15	6.819	6.62525	5.5675	6.46325
Hacl1	7.716	7.395	6.3835	7.179
Pon3	7.2185	6.801	4.415	6.004
6230427J02Rik	8.2945	7.7845	6.096	7.337
Armcx2	8.009	7.50167	6.008	7.332
Acyp1	8.29567	7.7935	6.62317	7.58167
BC024659	8.8435	8.458	7.1155	8.3155
Myb	11.038	10.1275	6.671	9.955
Dpy19l3	6.34433	5.1245	4.23233	5.45917
Zfp507	6.686	5.7055	4.50575	5.69475
Prodh	7.9775	6.7485	4.8445	6.205
Adssl1	10.327	9.3755	7.388	9.004
Myo7a	7.106	6.257	4.6775	6.1015
Gng12	10.186	9.6455	8.285	9.548
Angpt1	7.62225	4.78525	5.619	5.66875
Trim45	7.186	5.378	5.705	6.0645
Rbpms	6.1698	4.1478	5.0684	4.7247
Cd200r4	6.4725	4.201	4.81	5.2255
Slc40a1	6.166	3.781	4.2585	4.40375
Egln3	8.57675	6.6515	6.3525	7.771
Pdcd4	10.3185	9.1155	9.537	10.209
Tjp1	4.8815	3.1965	3.4115	4.19
Celsr3	6.175	5.0075	5.1135	4.8985
Chst13	6.04	4.509	4.7045	4.4755
Selp	6.70033	4.21333	4.55083	3.89717
Prg2	5.613	3.74	3.8315	3.513
Grb10	5.41967	4.005	3.9845	3.70283
Dusp4	5.542	4.2435	4.336	3.8815
Gzmb	5.726	4.059	4.359	4.0855
Dach1	4.72717	3.32417	3.5095	3.31767
Fcer1a	6.7405	3.4005	3.983	3.5835
Vcam1	4.75275	3.5985	3.80088	3.62162
Tgm2	7.61642	5.18467	5.33342	4.69208
Ccdc125	6.0935	4.2705	4.3345	4.0285
Cebpa	9.3725	7.3525	7.233	6.9905
Far2	4.918	3.05175	3.029	3.12775
G0s2	5.9905	4.5905	4.187	4.419
Slc6a15	5.236	2.946	2.5505	2.7245
Cyp2j9	4.8575	3.748	3.607	3.584
Bpifc	5.8285	2.9455	2.5995	2.6195
Hnmt	6.156	3.208	3.1035	3.0045
Pcdh7	4.46575	3.08188	3.015	3.0195
Pde5a	4.6945	3.0345	2.637	2.82675
Prom1	8.2835	4.578	4.2005	4.1505
Spin4	3.9845	2.9275	2.829	2.9085
Gata2	6.881	5.282	5.305	5.25525
Tacstd2	5.9055	3.112	3.1275	3.245
Myct1	5.6495	3.79137	3.74162	3.79363
Fcnb	7.722	5.487	5.4485	5.503
Zbtb16	4.8235	3.7445	4.07483	3.8505
Pglyrp1	7.687	4.4345	4.982	4.138
Nhsl2	5.50567	3.98583	4.4725	3.78433
Hdc	8.293	5.234	5.8	4.5165
Mst1	5.1915	4.126	4.0285	3.835
Xrcc5	5.431	3.4465	3.405	3.046
Mcf2l	5.721	3.9315	3.821	3.535
Rab38	10.2088	5.95375	5.83275	5.25925
Cox6b2	6.365	4.848	4.884	4.469
Hlf	5.69475	4.46775	4.4155	4.136
1100001G20Rik	9.0205	5.9045	6.554	5.114
Slfn4	5.1715	4.034	4.1475	3.894
Dstn	11.35	10.1195	10.2545	9.8055
S100a1	7.45	6.14625	6.30125	5.27225
C3	9.282	6.176	6.834	4.8725
Inpp1	6.29875	5.129	5.6105	4.832
Procr	5.3285	4.256	4.8025	4.0255
Car2	8.978	5.4255	7.4935	5.0695
Csgalnact2	10.603	9.421	10.0335	9.287
Lphn2	5.89133	4.60967	4.391	4.9135
Gpr160	8.724	7.177	6.536	7.377
Mgst2	10.2925	7.542	5.7085	7.3765
Hsd11b1	10.1535	6.955	6.2695	7.841
Rhou	5.77925	4.07225	3.89075	3.90975
Tfr2	6.90325	4.547	4.4225	4.24725
Sgms2	7.0865	3.78275	3.4865	3.35425
Elane	11.1615	6.113	5.757	5.6625
Col4a1	5.74925	4.31225	4.15675	4.106
Tuba8	6.93325	5.12125	4.96575	5.0895
Hebp1	6.4185	4.976	4.694	4.761
Spns2	8.673	6.1785	5.749	5.806
Fbp1	6.3535	4.6175	4.208	4.2575
Pip5k1b	6.31967	4.9825	4.63217	4.81783
Glis3	4.551	3.4605	3.1095	3.3475
Pawr	4.2885	3.0645	2.87925	2.853
Armcx1	5.3775	3.765	3.3975	3.291
F2rl3	5.3345	4.227	3.9475	3.763
1700012D01Rik	6.177	4.5445	3.9065	3.8075
Prkar2b	8.85183	7.20783	6.544	6.36883
Hk1	8.259	7.082	6.82825	6.7125
Pde4d	5.71975	3.9465	3.561	3.35325
Ocrl	5.939	4.223	3.76517	3.47233
Serpine2	6.987	4.064	3.594	3.4375
Vat1	7.51017	5.579	5.14567	5.27183
Gkap1	7.6395	6.275	5.564	6.0255
Tcn2	9.7465	8.2713	7.8384	7.9876
Ninj1	8.66287	7.62563	7.16413	7.29038
Nucb1	10.0625	8.723	8.372	8.631
Fam160a2	5.661	4.483	4.5525	4.46425
Mgam	4.112	2.6075	2.6285	2.5735
Vamp5	5.9825	4.69225	4.638	4.5935
Cldn15	7.1725	4.8135	4.6295	4.588
Mocos	7.1545	5.785	5.817	5.877
Chd7	6.03575	4.92025	5.028	5.0555
Cables1	4.94767	3.72183	3.858	3.97683
Tslp	5.2965	2.6305	2.642	2.8725
Morc4	4.4565	3.4135	3.427	3.5315
Nebl	4.15367	3.04967	3.12533	3.16617
Alas1	9.2895	6.9615	7.12675	7.3945
Fut8	8.37825	6.1295	6.244	6.74625
Slc24a3	6.074	4.715	4.7995	4.58
Cpa3	9.6405	4.485	4.9955	4.039
Ms4a2	6.78775	3.768	3.74475	3.35425
Mogat2	6.8095	4.5705	4.681	4.391
Slc22a3	7.5375	3.769	3.908	3.7955
Perp	6.9635	2.8825	2.963	2.7555
Col4a2	6.1995	4.0855	4.1235	4.0655
Dio2	6.55133	4.24983	4.12	4.08233
Olr1	5.626	2.8915	2.9885	2.8735
Arap3	5.05133	3.67383	3.8035	3.70983
Slc22a4	5.82	3.597	3.7545	3.5405
Gpx3	7.3155	6.1665	6.289	6.1795
CDP Cluster
Fh1	11.2125	12.2005	11.6995	11.1605
Tnfaip1	6.754	7.8535	7.35217	6.7695
Thbd	5.7935	7.1195	6.2165	5.17
9030617O03Rik	7.1	8.0235	7.426	6.9705
Lactb	8.349	9.6855	9.4445	8.209
Rin2	5.0155	6.787	6.506	4.8395
Abcb1b	6.68475	7.47625	7.076	6.43625
Fgf13	3.965	4.91075	4.5345	3.583
Mylip	8.71	9.7425	8.927	8.347
Gadd45g	5.6565	7.295	6.2415	5.575
Msrb3	4.1235	4.98725	4.3295	3.5045
Ccl4	6.5895	7.378	6.883	5.7955
Fam46c	4.2975	5.2135	4.9065	4.0005
Csf1r	9.23917	10.562	9.48167	8.356
Lpl	7.198	8.9495	8.35725	6.89325
Lmnb1	8.22775	8.84625	8.362	7.7175
Snord89	5.175	5.9375	5.3185	4.423
Donson	8.009	9.0295	8.6245	7.4985
4930503L19Rik	6.84575	7.578	7.25925	6.22825
1700025G04Rik	7.47	8.821	8.35817	6.04067
Fam129b	7.607	8.7875	7.8835	6.0335
E2f2	6.664	7.768	7.1635	5.40875
Fam105b	7.58175	8.129	8.003	7.086
Bcl2l11	6.7942	8.499	7.0182	7.0313
Lox	3.851	5.73717	3.9805	3.69817
Ednrb	4.2435	5.53283	4.17433	4.32017
Emp1	4.86	6.815	4.93	5.16725
Mex3d	4.6275	5.6595	4.804	4.6055
Smad6	4.2105	5.954	3.562	3.7485
Timp1	4.618	5.8	4.536	4.4225
Ctr9	6.71788	8.6215	6.48062	6.91775
Aim1l	4.4445	5.5255	4.6415	4.179
Socs3	6.7495	8.247	7.18167	6.6925
Nlrp10	4.438	6.051	4.4305	3.8995
Igf2bp3	4.749	6.75692	4.6225	4.35542
Tox	3.41333	4.742	3.47933	3.4345
Lrp1	4.22575	5.80975	4.329	3.97175
Moxd1	3.658	5.301	3.5145	3.4855
Nsmce1	9.2695	10.073	9.0095	9.01075
Prdx4	6.17075	7.29012	6.7615	6.69525
Trim59	7.98975	8.99	8.51625	8.51725
Opn3	6.2055	7.42	7.041	6.873
Clec2i	3.64	5.3265	5.00175	4.49525
Mex3b	6.5705	7.769	7.072	6.9585
Rnf141	6.04162	7.09925	6.63288	6.30825
Enc1	6.14617	7.85333	7.15983	6.51317
Bank1	4.8715	7.569	6.4435	5.091
Ctsc	7.08067	8.80983	7.99583	7.35767
Id3	6.0995	9.411	5.3425	8.6085
Fbxw4	7.458	8.6065	7.033	7.7295
Tox3	2.7945	6.804	3.6995	5.2785
Cdh17	4.085	6.9575	4.806	5.367
Zmat3	5.856	7.088	6.038	6.433
Ppp3cc	4.90225	6.42225	5.07425	5.46925
Spred1	5.71544	6.06769	5.58962	4.85431
Gbp3	7.7645	8.6195	7.087	5.6975
Slfn3	4.8275	5.6185	4.2285	3.3025
2810417H13Rik	10.08	11.024	9.9845	9.4205
Ccnd2	9.41686	9.97014	9.33464	8.8925
Rnf149	9.6485	10.292	9.488	9.2195
Lin9	5.52125	6.155	5.204	4.92275
Kif11	8.6905	9.42183	8.2575	7.69433
Cep55	7.65725	8.39825	7.4125	6.90625
Tmpo	8.0059	8.5439	7.8357	7.4691
Hmgb2	10.0883	10.6667	10.0243	9.426
Alyref	7.57375	7.858	7.0615	6.85575
Ibtk	7.15125	7.527	6.70725	6.5205
Kif22	9.12817	9.50083	8.76733	8.40317
Prss16	8.9375	9.9005	8.2225	8.004
BC046404	7.0485	8.108	6.605	6.2835
Hoxa1	5.3435	7.594	4.823	3.8485
Mmp8	6.1055	8.264	5.402	4.3035
6430527G18Rik	5.04	5.95917	5.29733	4.671
Cp	4.20156	6.12231	4.10394	3.54575
Prune2	4.80925	5.69337	4.71775	4.28637
Rad51c	5.77575	6.6915	5.79525	5.18675
AA467197	5.0105	6.001	4.7155	4.0825
Grhl1	4.3945	5.335	4.18	3.8145
Paqr3	5.428	6.6535	4.371	3.9345
Ctbs	6.1735	6.81083	5.79867	5.6855
Psmb7	10.533	10.987	10.2345	9.931
Kif20b	5.15538	5.4	4.63737	4.33512
Kif2c	7.20675	7.45225	6.64975	6.32238
Kif20a	9.058	9.542	7.877	7.209
Rrm2	10.736	11.1473	9.6275	8.96167
Rpa2	9.291	9.67125	8.34075	7.79825
Nup205	8.42275	8.79375	7.648	7.301
Mrps30	9.302	9.575	8.7755	8.435
Tmem194	6.4605	6.6815	5.9565	5.6115
Fanci	5.94425	6.14325	5.34575	5.067
Txnrd1	6.36717	6.78983	5.51117	5.05067
Nupr1	7.643	8.797	6.0095	4.7965
Mre11a	7.1505	7.43575	6.732	6.37525
Aqp9	7.45575	8.43675	5.34725	4.24275
Npm1	13.224	13.418	12.662	12.3
Ska1	5.771	6.00967	5.13867	4.78583
Ranbp1	11.701	12.0025	10.944	10.57
Sf3a3	9.7555	10.0165	9.275	8.9875
1110034A24Rik	7.395	7.7425	6.69125	6.34725
Cops2	9.47075	9.78875	8.96275	8.74625
Nup188	6.62875	6.98025	5.94325	5.65175
2310061C15Rik	6.769	6.96875	6.2165	5.93088
Birc5	10.1285	10.614	9.397	8.8875
Smc2	6.9459	7.426	6.1529	5.7327
4930579G24Rik	8.5925	9.0835	7.648	6.9795
Eri1	8.54425	8.99875	8.20225	7.758
Nfil3	6.6275	7.6475	5.6335	4.8815
Ncapg	8.24875	8.8025	7.495	6.8525
Ccne2	8.903	9.5795	7.937	7.1675
Rbbp7	12.7233	12.9205	12.2335	11.6427
Ccne1	7.4615	7.967	6.752	6.1095
Alms1	4.92275	5.2605	4.2955	3.79925
Vdac3	11.9545	12.2975	11.2215	10.583
Suv39h1	8.36875	8.642	7.84075	7.2765
Ets2	5.82617	6.034	5.29917	4.7795
Lipt2	6.7155	7.0145	6.1785	5.6115
Rps27l	11.6342	11.886	11.0015	10.5422
Erap1	8.12125	8.54225	7.748	7.27825
Pcna	13	13.301	12.69	12.272
Plk1	8.086	8.476	7.2665	6.9145
Ncapd2	8.17525	8.44625	7.49525	7.18475
D2Ertd750e	7.1781	7.3951	6.6095	6.268
Shcbp1	9.612	9.955	8.608	7.99
Ccna2	10.4593	10.839	9.47375	9.0415
Aurka	6.39875	6.628	5.8615	5.5525
Ska3	7.37	7.8105	6.0735	5.459
Gnb1l	5.658	5.905	4.987	4.5865
Nuf2	9.0345	9.326	8.207	7.68
Kif4	7.963	8.264	7.4175	6.9585
Aurkb	9.14025	9.54	8.43275	7.58125
Anln	7.41725	7.753	6.9045	6.5445
Ccdc99	8.324	8.798	7.4705	6.6745
Paics	11.6618	11.9	11.15	10.7552
Ncaph	9.41	9.8385	8.76075	8.12275
Sass6	7.4775	7.73425	6.87575	6.12325
Chtf18	5.6245	5.879	5.1075	4.475
Nudt4	8.62025	8.89625	7.8205	7.1745
Tk1	8.9945	9.378	8.2855	7.542
Ndc80	8.522	8.995	8.116	7.199
Fignl1	6.99125	7.263	6.68825	6.004
B3gnt5	7.535	9.0155	6.73425	4.648
Fbxl2	3.7885	4.087	3.552	2.995
Fosl2	6.7485	7.10475	6.3025	5.354
Cd14	9.5195	10.3155	8.718	7.8085
Melk	8.6275	9.18	8.3475	7.3875
Asf1b	8.994	9.397	8.6905	7.9255
Hspbp1	7.7215	8.145	7.535	6.913
E2f8	7.7785	8.1535	7.265	6.306
Ckap2l	8.067	8.44325	7.628	7.08875
Cenpl	7.76	8.143	7.56	7.018
Gm15417	6.068	6.378	5.778	4.9905
Dok2	6.2975	6.5215	5.7765	5.4065
Cdkn1a	8.09025	8.85575	7.2865	6.078
Lancl2	7.5745	7.85417	7.1295	6.279
Ifrd1	9.8695	10.1175	9.305	8.529
Ttyh2	5.09875	5.31625	4.56075	4.19125
Pik3r2	6.725	6.9835	6.309	5.8815
Tnfaip8l1	6.9265	7.1045	6.516	6.0015
Espl1	8.1765	8.4005	7.6515	6.781
Brca1	6.7317	7.1205	6.019	5.4914
Ints10	5.672	5.8555	5.096	4.7345
Rad54b	6.0445	6.341	5.273	4.61
Stmn1	10.445	10.8025	9.983	9.54025
Phtf2	6.36667	6.7625	6.00217	5.59217
Rfwd3	9.7895	10.116	9.492	8.886
Wdr76	5.95825	6.4105	5.56425	5.025
Elk3	6.96087	7.48337	6.5075	5.81813
Rpa1	11.2368	11.6005	10.804	10.2865
Ubtd2	6.1645	6.5475	5.933	5.407
Gsg2	6.921	7.1165	6.458	5.8635
Casp8ap2	10.06	10.3385	9.698	9.1725
Uhrf1	8.2425	8.763	7.55575	6.88625
Pphln1	7.52175	7.89575	7.1705	6.8925
Spp1	10.6705	12.156	10.6075	8.0025
Mpzl1	5.26575	5.7495	5.00625	3.873
Mcm4	10.9202	11.412	10.3705	9.1865
Adam9	9.226	9.971	8.8735	8.1325
Ppp1r3d	6.018	6.5065	5.6955	4.9785
Hspa1b	5.42883	6.16033	5.00267	4.24517
Ccnf	6.41475	7.228	6.215	5.56775
E2f7	7.543	8.1	6.961	6.3755
Bub1b	7.4885	7.91067	7.11967	6.63467
Ezh2	10.3585	10.742	10.129	9.6805
Pih1d2	3.615	4.2005	3.2635	3.174
Hspa1a	4.544	5.108	4.394	3.767
Egfl7	6.76567	7.67317	6.33533	5.9975
D10Bwg1379e	5.17725	6.67425	3.92925	3.15325
Rrm1	8.5215	9.05633	7.85783	7.53817
Esco2	5.8585	6.74175	5.5745	5.04175
Defa3	5.368	5.8755	4.9125	4.667
Mastl	6.0205	6.76033	5.54117	5.25333
Top2a	7.975	8.34	7.5025	7.31917
Gm7694	5.4865	6.3125	4.7885	4.4435
Kif18b	7.1215	7.6905	6.5715	6.0745
Mki67	11.4555	11.9745	11.0315	10.663
Arid5a	7.527	7.8225	6.642	7.659
Slc25a15	6.287	6.37625	5.36275	6.25125
Fam174b	6.278	6.5365	5.334	6.23
Znrf3	5.38275	5.541	4.17425	5.28125
Atpaf1	8.07525	8.13675	6.9595	7.86875
Csda	11.2457	11.4157	10.306	11.1515
Lactb2	8.2725	8.48775	7.19925	7.97875
Dtx4	8.50925	8.513	6.5255	7.9605
2610018G03Rik	10.4917	10.2067	7.019	9.5945
Srp19	10.6415	10.655	9.614	10.386
Slpi	10.886	11.0495	7.9345	10.251
Rnase4	6.481	6.5455	4.4355	5.837
Casc4	5.022	4.994	3.5565	4.56575
Il12a	7.429	8.084	4.986	7.7775
Rcc2	9.24375	9.5065	7.9915	9.27925
Hspa13	7.87387	7.95587	6.70212	7.75938
Sco1	6.815	6.7515	5.686	6.565
Spag1	4.445	4.7575	3.432	3.9655
E130012A19Rik	5.462	5.884	4.319	4.668
Cdk8	9.18	9.4715	8.4275	8.646
Sacs	5.97033	6.25983	5.1895	5.56267
Ssbp2	7.36325	7.57675	6.44975	7.03
Cbx6	8.299	8.5715	7.4395	8.194
Got1	8.551	9.033	7.7825	8.271
Rab11fip5	7.0065	7.42725	6.2535	6.84225
Mei4	7.066	7.8995	3.572	6.166
Cxcr4	9.3285	10.3185	7.649	9.203
Pgrmc1	10.264	10.529	9.522	10.067
Hsph1	8.2155	8.57825	7.2285	7.93525
Tubd1	6.7345	7.236	5.8225	6.384
Cyb5b	9.04417	9.39283	8.2375	8.83617
Phf16	7.054	7.4265	5.7555	6.5485
Dazap1	9.0495	9.2365	8.17	8.577
Pacrgl	6.912	7.2445	5.5995	6.2175
Zswim7	6.7	6.9895	5.492	5.9645
Nubp2	8.6895	8.9545	7.93625	8.2705
Gmps	7.8165	8.03017	6.9985	7.47783
Ide	8.5162	8.6738	7.1014	7.8988
Bdh1	4.93675	5.827	4.56625	5.254
Usp2	6.2305	6.8635	5.41175	6.3595
AI480653	6.7345	7.117	5.864	6.7435
Cnn3	8.80508	9.74225	7.38183	8.6875
Ipp	6.4515	7.0605	5.9225	6.1075
Pafah1b2	7.81775	8.28112	7.2075	7.51675
Golt1b	5.87025	6.19475	5.066	5.466
Cep290	6.1805	6.68	5.64	6.002
Piwil2	4.175	5.744	3.4415	3.8035
Il12rb1	5.7555	6.4585	5.228	5.511
BC005537	10.055	10.576	9.50275	10.1103
Ociad2	6.5595	7.22825	5.42975	6.1855
Myl4	6.11225	6.7555	5.56675	5.98575
Mmgt1	8.168	8.6615	7.584	7.97025
Hesx1	4.769	5.609	4.1945	4.049
Ttc26	4.096	4.5535	3.414	3.6435
Mrs2	6.6375	7.1425	6.123	6.2745
Oosp1	5.7595	6.8645	3.497	4.2225
Plac1l	3.822	4.2625	3.059	3.3505
Slc16a7	6.592	6.9565	5.831	6.308
Adss	10.394	10.6075	9.4995	10.1105
1700040I03Rik	7.445	7.691	6.395	6.7385
Abcb7	7.7395	8.1965	6.603	7.0435
2210021J22Rik	7.2495	7.478	6.244	6.6145
Slc7a5	9.5575	10.097	6.968	8.18
2700029M09Rik	11.382	11.564	10.5225	10.9235
Mrpl18	10.0275	10.317	9.201	9.6925
Ada	7.772	8.258	5.261	6.8705
Nit2	8.5605	8.76	7.5475	8.2
2610524H06Rik	7.7275	7.9975	6.4615	7.016
1810014B01Rik	6.5125	6.82333	5.52417	6.09467
Bmi1	9.46	9.80575	8.62175	9.1435
Tmem33	8.3893	8.7805	7.5504	8.0015
panDC Cluster
Plek	8.74133	9.57033	10.9243	10.7717
Fbxo32	4.4025	4.99183	6.11617	5.81983
Nfkbiz	6.78367	7.26033	9.09483	8.582
P2ry10	6.0875	7.89	12.0945	10.7235
2013-03-01	3.84433	5.235	7.73817	6.90283
Ier5	5.86767	6.85983	9.10167	8.36833
Zfp36l1	6.74675	8.07	10.344	9.72625
P2ry6	4.9735	6.3715	10.048	8.8235
Sh3tc1	5.274	5.717	6.787	6.5195
Pip4k2a	7.56862	8.54875	9.87513	9.84988
Ahnak	4.95362	5.87788	6.997	6.81875
Lilrb3	5.348	7.584	10.1535	9.858
Lsp1	7.7805	9.8145	12.4685	11.972
Plekha1	4.67363	5.63675	6.9085	6.81
Rassf4	7.18483	7.96733	9.01233	8.57633
Btla	7.3375	9.244	12.1435	11.2155
Ctnnd2	5.8465	7.2865	10.2498	9.343
Plekho1	6.406	7.365	9.212	8.722
Fgd2	7.2305	8.607	10.178	9.8095
Gpr18	5.755	8.167	10.1875	9.4845
Il18	6.371	7.4765	8.923	8.396
Msn	8.8435	9.52425	10.8232	10.1877
Rp2h	7.0534	7.8161	9.4914	8.6066
Plxnc1	5.19917	6.16408	8.33808	7.20875
2010106G01Rik	8.45317	9.03267	10.1927	9.77867
Dock10	8.2135	9.0405	10.507	9.84775
Cd52	9.5725	10.6705	13.1905	12.0765
Sdccag8	5.152	5.652	6.769	6.38317
Klf6	5.5682	6.377	8.3069	7.2179
Tmem123	9.68775	10.3185	11.478	10.9177
Cep170	6.5125	7.06925	8.07275	7.79775
Slc37a3	4.45525	5.64475	6.3345	5.487
Ms4a4c	6.82825	9.3985	12.5725	9.4615
Dpp4	4.48933	6.73217	9.29383	6.76283
Ms4a6c	8.4985	10.022	11.432	9.8215
Lgals3	8.5625	10.7505	13.356	11.5605
Neurl1b	4.806	5.889	7.4145	6.3945
Rasgrp4	4.7695	5.4665	6.7675	6.151
Ampd3	4.181	5.048	7.03	5.93
Cytip	8.70967	9.9865	12.0635	10.6822
3110043O21Rik	5.105	7.055	8.3585	7.001
Klf4	6.385	8.41425	9.8835	8.29025
Ptpro	4.82	7.2165	9.75775	7.72675
Arl4c	6.181	7.2175	8.289	7.322
Slc12a9	5.35875	6.4735	7.74425	7.59125
Ap1s3	4.581	5.7695	6.9975	6.107
Myadm	7.36425	9.055	11.2195	9.8405
Cysltr1	4.61225	7.43975	10.3645	9.012
Irf5	6.6595	8.2135	9.601	8.907
Itgb7	7.072	8.631	10.49	9.46
Hps5	5.9755	6.576	7.9305	7.2495
Lrrk1	6.51	6.9965	8.143	7.5945
Pik3r5	5.766	6.819	8.4915	7.7955
Tubb2a	5.7075	7.13775	7.693	7.408
Themis2	7.9835	9.4425	10.371	10.0305
Plxnb2	7.093	9.192	9.968	9.218
Bach2	5.23112	6.53812	7.28012	6.63975
Icam1	6.79	7.8105	8.4835	7.913
Tpm4	9.0835	10.8125	11.862	11.2225
Filip1l	6.8405	8.708	9.9515	9.367
Ccng2	8.1525	9.4315	9.72875	10.0433
Tulp4	4.3555	5.951	6.4865	6.72933
Slc15a3	5.3415	7.825	8.809	9.2975
Hdac9	4.0755	5.63425	5.92425	6.31525
A030009H04Rik	5.215	6.612	6.67225	7.0125
Crybg3	7.4325	8.4705	8.5335	8.503
Nrp1	7.46162	9.21762	9.12738	9.24212
Tmem173	8.1635	9.7235	9.7325	9.79975
Ly9	6.5745	8.009	8.9735	9.06
Ctss	9.8585	11.828	13.3215	13.2305
Rnd3	4.6845	7.61575	10.1707	10.291
Hck	7.4375	8.9625	10.344	10.4355
Sesn3	6.49825	7.43275	8.56125	8.679
Stx7	9.978	11.0055	11.7425	11.94
Ctsh	7.217	10.004	12.0107	12.266
6330416G13Rik	6.1225	7.33733	8.20817	8.225
5031439G07Rik	7.7	8.8185	9.8965	9.7035
Flt3	7.6815	9.769	10.8605	10.4645
Cd2ap	6.25083	8.08183	9.1825	8.99833
Atp7a	6.87	8.3035	9.08825	9.119
Gpr171	8.674	10.198	11.22	11.0125
Txndc16	6.4155	8.0025	9.3075	9.002
Smap2	7.134	8.3225	9.0395	8.7365
Ptger4	6.31275	8.44075	9.43075	9.42825
Zc3h12d	3.9625	6.3785	7.3845	7.0525
Ly86	6.7085	10.533	11.8865	11.9
Slc30a4	8.4765	10.0285	9.5885	9.5585
Dse	4.9895	7.6135	7.07	7.356
E330020D12Rik	4.128	6.126	5.839	5.724
BC064078	5.5265	7.31875	6.7695	6.95325
A630033H20Rik	4.696	6.7985	6.309	6.38
Lpxn	7.5575	9.94	10.338	9.3075
Gpr183	5.97	8.9195	9.24425	8.2785
Lgmn	5.3035	9.2785	9.208	8.3625
Dusp22	5.9535	7.79	8.1705	7.134
AI607873	3.1215	5.753	9.8095	9.0545
H2-M3	7.885	8.777	10.117	9.7555
Map3k8	5.6875	6.6905	8.3745	8.0575
Ifi203	7.5185	8.607	10.0927	9.55067
Gvin1	9.456	10.5725	11.728	11.2255
Stx16	8.591	8.569	9.8265	9.883
Mx1	4.4955	4.8945	10.109	9.8965
Sfxn2	5.2665	5.23963	6.29437	6.23388
BC006779	7.7795	8.0625	10.485	10.0125
Sdc3	6.21117	6.23083	7.5185	7.16183
O3far1	4.068	3.845	6.335	5.978
Trim21	7.4625	7.4565	8.86375	8.48475
Slfn5	3.74517	4.06383	7.17733	6.983
Trim30b	4.463	4.74	6.9615	6.9545
Ifi35	8.65417	8.6505	10.2732	10.3228
Irgm1	7.828	7.9175	10.0915	9.966
Trim34a	5.53988	5.8305	8.12325	7.93
Gm7609	4.589	4.5535	6.452	6.5725
Usp18	4.5225	4.4675	9.918	9.9165
Uba7	7.24367	7.00033	8.5265	8.67717
Pyhin1	5.23175	6.469	10.7435	10.6067
Abcg1	6.5285	6.815	8.0735	8.04425
Trim12c	6.56625	6.938	9.179	9.30425
Sp100	6.87975	7.107	8.74825	9.08775
Parp9	7.834	8.593	10.0835	10.3495
Dtx3l	8.00875	8.4235	9.782	9.64075
AI987944	8.319	8.0575	8.88	9.0655
4632427E13Rik	6.385	6.08275	7.31963	7.52675
Arrdc2	5.832	5.777	6.5615	6.811
Nudt16	6.79775	6.55975	7.94475	8.545
Zfyve26	7.2115	7.2545	8.101	8.4715
Ppdpf	9.0905	9.1045	10.4285	10.752
Epsti1	5.41825	5.6645	7.47725	7.88288
Trim30d	5.33375	5.23025	8.9435	9.935
Zufsp	8.258	8.3885	10.009	10.404
Trim30a	8.5985	8.61325	11.0865	11.8115
Gnb4	5.45667	5.34717	6.6295	7.472
A930001N09Rik	5.78217	5.64833	6.88017	7.59817
Adam11	4.34025	4.42025	5.3095	5.53075
Stat2	4.90325	5.33625	7.88875	8.6345
Slfn8	6.23	6.8405	9.7155	10.7365
Irf7	5.0625	5.3245	8.2535	9.5185
Clec2d	5.053	5.566	7.5915	8.127
A430035B10Rik	3.731	3.4655	4.69	4.938
Taldo1	11.107	10.947	12.008	12.097
Rab7l1	7.9655	7.7905	8.7945	8.9775
Ppm1k	6.75325	6.4965	7.98625	8.37625
Frmd4a	8.1035	7.312	9.3255	10.325
Stat1	6.82913	6.802	9.05912	9.91462
Trim12a	5.189	5.2395	6.41567	6.8615
Adar	7.49917	7.39867	8.54817	9.14117
Mll5	8.3675	8.344	9.0933	9.569
6330407A03Rik	5.7905	5.8095	6.9855	7.6045
Ccnl2	9.2215	9.16533	9.83233	10.2052
Dock8	7.06738	6.99862	7.82238	8.03913
D14Abb1e	6.664	6.6795	7.75	8.178
Zfc3h1	7.949	7.8805	8.804	9.005
Sirt7	8.774	8.69	9.399	9.6955
Gltp	8.903	9.128	10.338	10.9645
Pacs2	5.52275	5.6485	6.867	7.349
Mll3	7.22088	7.29413	8.22288	8.5585
Zfp90	5.385	5.224	7.3275	8.3095
Trim3	4.83	4.672	6.385	6.9405
Ccdc88b	7.0965	7.0425	8.017	8.262
Clcn4-2	7.79075	7.7875	8.53625	8.8285
Kif9	4.2825	4.4005	5.2645	5.6915
Ddr1	4.59794	4.69562	6.4075	7.39269
A530088E08Rik	5.0175	5.123	5.767	6.131
Cmya5	4.661	4.65	5.768	5.9525
Cd200	3.1965	3.5615	7.7275	9.0345
Rnf166	7.813	7.82375	9.09	9.404
Hrh1	3.982	4.02975	5.51725	5.79925
Leprot	8.05917	8.379	9.426	9.648
Mycl1	4.3755	4.8555	6.96267	7.19233
Klra17	3.7005	4.429	11.302	12.2855
Prss30	5.01	5.3625	8.1735	8.5895
Fkbp15	5.28163	5.51738	6.42325	6.85687
Snx9	7.671	7.9555	9.463	10.0158
Cmtm3	6.5835	6.8185	8.4055	8.955
Cxcr3	5.1505	5.393	8.5865	10.2725
Kctd12	9.727	10.458	12.2925	12.8445
Sh2d3c	6.44	6.6775	7.505	7.7545
9830001H06Rik	5.53175	5.6235	6.45475	6.8835
Spib	4.843	5.4835	10.093	12.397
Uvrag	7.066	7.20175	8.4795	8.96475
Fgr	6.11575	6.5875	9.37175	10.5433
Tnfaip8	8.14725	7.78025	8.711	9.029
Stxbp2	7.76867	7.59183	8.43917	8.62017
Slc22a23	4.5605	3.969	5.8185	6.2345
D4Wsu53e	9.26383	8.84267	10.4488	10.7553
Trappc5	8.09075	7.76225	9.304	9.743
Fmnl2	7.941	7.282	10.078	11.423
Tbc1d8	6.076	5.101	9.58675	11.2495
Vps39	6.681	6.48175	7.22775	7.6275
Atxn7	6.53283	6.642	7.29083	7.69867
Abcg3	4.1175	3.99075	4.90125	5.437
H2-Ke6	6.565	6.4125	7.3065	7.6575
Fhit	5.3355	5.1295	6.4515	7.027
Plxdc1	4.86325	4.8225	6.54625	7.5185
Bnip3l	9.28467	8.91117	9.878	10.2692
Diap1	8.18967	7.954	8.7345	8.99233
Aldoc	6.4805	6.147	8.71375	9.60325
Upp1	5.2465	4.769	6.32	7.058
Sepp1	10.282	9.9405	11.0385	11.5395
Itm2b	9.42033	8.93317	9.79517	9.98167
Tprgl	9.22	8.8835	9.839	9.9395
Ccpg1	8.0875	7.5535	8.9205	9.619
Cd200r1	5.90725	4.8535	7.518	8.3835
Tk2	6.137	5.928	6.891	7.3765
Naip6	7.4265	6.924	8.8475	9.324
Gnaq	6.61336	6.41721	7.41971	7.83586
Vopp1	5.8395	5.5085	6.56717	6.47683
Stat5a	6.96	6.8195	7.84675	7.708
Slc2a3	6.17375	6.11688	7.6585	7.68837
Rora	4.40894	4.21656	5.17969	5.38356
Spint2	7.972	7.385	8.43325	8.68025
Prkcb	6.337	5.19883	7.838	7.93133
Pfkfb4	6.982	6.5835	7.7595	7.628
Slc24a6	7.463	7.056	8.3225	8.2595
Zeb1	5.21775	4.92488	5.95087	5.7695
Rgs18	10.212	9.66725	10.662	11.0895
Dguok	7.602	7.3945	8.47	8.63
Pdlim2	6.5815	6.6065	7.638	7.9515
Ypel5	7.9105	7.777	8.56375	8.96725
Kctd21	5.2395	5.303	6.4655	6.37
Rap1gap2	5.189	5.626	7.399	7.4295
Cd244	7.1075	7.429	9.498	9.578
Pcmtd2	7.55025	7.629	8.59025	8.8795
Ypel3	7.716	7.7855	8.6905	9.092
5330426P16Rik	5.3485	5.5185	7.36	7.7585
Klf2	6.414	6.8715	8.7175	9.2275
AI467606	9.52675	9.71675	10.4235	10.7592
Rnf167	7.656	7.6965	9.56	10.28
Cd7	6.7575	6.7915	10.0475	11.2855
Eif2c4	6.09625	6.044	8.5045	9.27725
Sh3kbp1	7.1375	7.21525	8.08812	8.3885
Zfp935	5.1045	5.1645	6.747	7.008
Btg2	6.324	6.729	10.1523	10.6372
Txnip	8.1185	8.5025	10.9987	10.9145
Gabarap	9.814	9.9425	10.8945	10.972
Cyp4f13	6.1035	6.1565	7.0115	7.2325
Ccndbp1	8.393	8.498	9.6235	9.7845
Itm2c	9.1315	9.36	10.476	10.5305
Fbxl12	6.2485	6.118	7.3055	7.4455
Sgpp1	8.07233	7.95017	8.8785	9.19367
Dusp5	6.877	6.63	8.4135	8.513
Irak2	6.3575	6.279	7.5685	7.617
Tmsb15l	6.107	5.041	6.708	7.404
Slco3a1	8.535	6.81533	9.3025	9.92133
Arsb	7.41975	5.77275	7.89025	8.043
Flnb	6.18	4.52875	6.31637	6.40663
Fgd6	5.0925	4.45025	5.5525	5.39925
Dusp6	8.3805	5.436	8.112	8.672
Tcp11l2	7.5695	6.6445	7.676	7.9335
C1qb	3.32483	3.2995	6.10283	5.67817
Mmp12	3.236	3.366	5.834	5.1955
C1qc	4.4805	4.0765	5.22	5.4835
Egr1	5.6545	5.541	9.7765	8.683
Mrc1	4.3925	5.685	7.02	5.8185
Skap2	8.86133	9.111	10.2835	10.0873
Ryr1	4.119	4.5535	6.0625	5.903
S100a6	8.0925	8.708	11.4335	11.244
Nfkbie	6.08575	6.23975	8.78825	8.562
Slamf9	6.395	7.047	11.193	11.273
Entpd1	4.01267	4.43783	6.18167	6.07833
Tnfaip3	6.173	6.474	8.044	7.69225
Galnt11	6.181	6.7455	7.652	7.788
Sirpa	7.05083	7.647	8.84233	9.01833
St8sia1	4.06733	4.898	7.89133	7.731
Rogdi	7.494	7.9555	9.7555	9.661
Zfp217	8.033	8.3485	9.382	9.3805
Irf9	6.439	6.7605	9.017	9.186
Tapbp	7.7665	8.20875	9.80925	9.96175
Herpud1	9.479	9.80275	10.7255	10.9352
Scand1	8.13	8.585	9.4535	9.684
Dbnl	7.8675	8.2365	9.794	9.733
Gpr35	4.277	5.3245	7.7555	7.9705
Ptms	6.43117	6.85317	7.81717	7.98167
Ccnd1	9.02167	9.627	11.884	12.1627
Grap	4.508	5.327	7.4635	7.9245
Kynu	3.603	4.39875	7.117	7.33375
Mtmr14	7.721	8.163	9.5175	9.583
Ubl3	8.863	9.6405	10.834	11.114
Itgax	4.3015	6.3905	10.0315	10.532
Cd22	4.68525	6.05425	9.2255	9.13275
Gpr137b	3.50733	4.29417	6.14617	6.55317
Gpr137b-ps	6.2075	7.9205	10.5275	10.971
Itpr1	8.41325	9.16325	10.4075	10.6762
Tifa	8.056	8.511	10.1015	10.0595
Klrd1	7.265	8.63	12.5735	12.37
Cdc42se1	8.3665	8.62625	9.724	9.67
AF251705	6.4075	7.2465	9.6065	9.317
Btg1	9.25267	9.90733	11.6787	11.7417
Ero1lb	6.0145	6.54	8.01083	8.07867
Stk17b	8.206	8.75867	10.7143	10.8505
Coro1a	8.81433	9.291	10.6433	10.6013
Lyn	8.70075	9.33875	10.393	10.3833
Gsn	6.05508	7.16183	9.42917	9.55158
Hcls1	8.0525	8.7105	9.893	9.8305
Parp4	6.11	5.94675	7.34	7.11925
Tmcc3	3.6382	3.7466	6.396	6.1733
Lmtk2	7.7225	7.637	8.6495	8.61
St3gal4	6.2505	6.1285	7.8145	7.6585
2310047M10Rik	5.9615	5.9395	7.2955	7.2085
Ehbp1l1	6.55225	6.619	7.981	7.85175
Adam19	4.62875	4.5505	7.63775	7.453
Glcci1	4.55867	4.49717	6.45583	6.44533
Arhgap25	6.32	6.32275	7.82675	7.78925
Arid4a	5.127	5.18133	6.46383	6.3785
Fam102a	5.43925	5.312	6.47525	6.23525
Tmem8	4.5415	4.50788	5.7235	5.473
Lrrc1	6.072	6.081	7.804	7.353
Fbrsl1	5.15717	5.17733	6.654	6.35233
Zfp467	4.83717	4.8235	6.159	5.82283
Samd9l	8.044	7.305	11.8415	10.9125
Hcfc1r1	8.1655	8.12925	9.13475	8.90775
Myo9a	5.48775	5.38975	6.49025	6.42125
1600012H06Rik	6.6805	6.688	7.715	7.59925
Hint3	6.67325	6.70675	7.69325	7.7985
Slc46a3	6.2975	7.2055	10.8945	9.7875
Evi2a	8.91525	9.447	11.376	10.7125
Samhd1	6.9153	7.3667	8.9915	8.6261
Pqlc2	6.422	6.814	8.087	7.6225
Jak2	8.382	8.87875	10.9622	10.6225
Il10ra	4.01633	4.39533	5.92867	5.69967
Ppm1m	8.865	9.482	11.319	11.226
Gng10	11.3535	11.634	12.6765	12.682
Havcr2	3.585	4.0615	7.1205	7.053
Fgfr1	3.78967	3.99867	5.436	5.342
Anxa6	5.67988	6.01638	7.95137	7.471
Arhgap30	7.549	7.6765	8.96183	8.707
Syngr2	9.3555	9.55425	11.8065	11.6755
Coro1b	8.4475	8.567	9.93	9.741
Camk1d	4.1055	5.20367	8.851	8.325
Ctnna1	6.78525	7.10562	8.57713	8.49312
Zbtb4	4.3465	4.72875	6.00988	5.86175
Prcp	6.19487	6.50863	7.76612	7.415
Fam69a	8.539	9.047	11.078	10.687
Tep1	7.861	8.4355	9.952	9.6435
Abcd1	8.442	8.5035	9.5195	9.3835
Tyk2	7.739	7.7765	9.103	8.9195
Spag9	6.32317	6.40617	7.82567	7.95733
Tbc1d10c	7.542	7.656	9.165	9.087
Dcaf12	6.692	6.92525	7.997	7.93325
Dpy19l1	8.50125	8.79075	10.341	10.1
Cadm1	4.28525	5.21713	9.02025	9.84938
Ankrd37	5.567	6.493	9.4765	9.996
Clk1	10.933	11.1525	12.1435	12.2965
Selplg	8.827	9.2705	10.627	11.061
Gltscr1	6.2	6.452	7.349	7.463
Col23a1	3.56383	3.79133	5.37667	5.548
Ccdc88a	5.6205	5.93817	7.56067	7.85467
Nckipsd	6.424	6.689	8.1315	8.288
Dnajb14	5.477	6.1055	8.2455	8.4505
Dennd1b	6.29563	6.42325	7.68775	7.72562
Nsmaf	7.8015	8.226	9.7005	9.8265
Clcf1	4.917	4.80683	6.08517	6.22833
Baz2b	5.5316	5.3345	6.3749	6.3859
Pde1b	5.506	5.502	6.8735	6.5555
Siglecg	6.533	6.181	8.3605	7.8925
Cblb	6.77183	6.62033	7.80083	7.78967
Neat1	9.213	8.7825	10.7205	10.7915
Dennd4b	8.1415	8.032	9.413	9.517
cDC Cluster
Spg21	8.4565	8.175	9.183	8.381
S100a11	10.633	9.9165	12.7125	10.727
Slc31a2	6.0985	5.81625	8.0625	6.5215
Egr2	3.34825	3.09525	5.00975	3.48625
Ebi3	8.5555	8.2505	9.8615	8.63
Faah	5.19125	5.03125	6.67275	5.498
Asb2	4.551	4.593	7.577	5.375
Ccr6	6.296	5.9565	9.2765	7.0225
Tmtc2	4.631	4.40625	5.86875	4.731
Ccl5	5.8915	5.284	11.6025	6.546
St8sia6	4.22083	3.64683	9.02917	4.55817
Tbc1d4	6.32075	6.26125	8.50175	6.74075
Ciita	4.4935	4.681	8.752	5.44175
Zbtb46	4.04925	4.06388	6.88775	4.51612
Stbd1	3.357	3.008	4.2585	3.3945
Plcb2	6.0845	5.7525	6.774	6.184
Itpripl2	9.258	8.9675	10.1105	9.374
Pik3cb	6.7955	6.519	8.028	6.805
Gpr132	4.64775	4.575	5.71975	4.97325
Dok1	7.127	6.6865	8.1315	7.1795
Ccrl2	5.669	5.2295	7.2995	5.968
Cd274	6.094	5.07	6.977	6.008
Fbxw17	6.7995	6.6765	7.8815	7.008
Tmem231	6.068	6.0415	7.368	6.4855
Cacnb3	3.521	3.606	6.5595	4.361
Tmem150c	3.216	3.21025	4.6135	3.46875
Tbrg1	8.6315	8.124	9.2175	8.41
Vasp	8.803	8.2495	9.63	8.552
Rgs1	6.608	5.976	9.04	6.762
Gch1	5.887	5.37825	6.646	5.94125
Lpar6	9.149	8.7475	9.782	9.173
Cd209c	4.7865	4.4125	5.427	4.9895
Socs5	6.4755	6.121	7.43275	6.7245
Plxnd1	6.825	6.3415	7.5295	6.8605
Maff	5.3845	4.965	6.1635	5.536
Dgka	6.4235	6.057	7.1515	6.8225
Arhgap6	6.22417	5.40133	6.99233	6.477
Dapp1	8.6495	7.6405	9.34075	8.5525
Rgl2	8.6915	8.215	9.5635	9.212
Dstyk	6.593	6.195	7.468	7.1415
A830007P12Rik	7.784	7.546	8.606	8.351
Trip6	7.022	5.871	7.5205	7.1045
Fuca1	7.817	8.00383	9.11233	8.50167
Cst3	10.7405	10.978	13.4765	12.06
Fxyd5	10.2225	10.51	11.8415	10.947
Marcks	4.99393	5.44721	9.83564	7.37614
Crip1	8.3405	8.801	11.85	10.04
Synj1	6.8465	7.28463	9.078	7.92338
Pld2	5.79875	6.171	7.58275	6.83525
Fcgrt	5.906	6.407	9.0325	7.559
Tnfrsf18	6.019	6.07	8.288	7.0265
Alox5ap	11.485	11.485	12.7435	12.147
Bhlhe40	7.3995	7.4385	10.192	9.0555
Gpsm3	7.1505	7.019	8.4635	7.718
L1cam	4.55725	5.18575	7.235	6.26925
Zyx	7.0025	7.04725	8.30925	7.72125
Cbfa2t3	7.261	7.30713	8.7495	8.11125
Ms4a7	3.99175	4.22675	5.7495	5.0565
Sla	7.76975	7.5175	9.202	8.3655
Rgag4	5.2635	4.9655	7.531	6.279
Snx21	4.991	4.9935	6.46125	5.53075
Itgae	4.09125	3.9845	8.19975	5.66675
Celf4	3.88283	3.8715	5.1255	4.48733
Basp1	8.1675	8.2385	10.871	9.302
Man2b1	8.37025	8.391	10.2332	9.25025
Lyst	6.11633	6.09217	8.17883	7.00617
H2-Eb1	6.909	6.908	13.534	10.617
H2-Ab1	6.28933	6.0455	12.708	9.611
Gpr114	5.731	5.6335	7.4925	6.5775
Cyp27a1	3.66075	3.884	5.711	4.70575
Mcl1	10.1098	10.3677	12.1308	11.1755
Cd48	9.92	10.4065	11.851	11.143
Nfam1	6.06575	6.5285	8.33225	7.28575
Cfp	8.593	9.326	10.996	9.971
Sgms1	6.34462	6.62587	7.7275	7.203
Itgb2	9.2	9.846	12.2735	11.339
Kctd14	5.26775	6.46713	10.0442	8.03375
Nfkb1	10.164	10.4925	11.497	10.897
Rala	5.60833	6.08567	7.509	6.783
Ahr	4.74925	5.3025	6.7005	5.8695
Hexb	9.37175	9.9565	11.4355	10.6088
Cd72	6.538	7.3205	10.5035	8.8985
Irf4	4.44775	4.864	7.011	5.6855
Trim36	5.93425	6.45975	8.3885	7.2405
Scaper	4.721	4.90675	6.04875	5.4635
Wdr1	8.15483	8.371	9.73917	9.08333
Nabp1	5.39	6.0961	8.0712	6.9515
Akt3	5.999	6.25913	7.55588	6.99838
Birc2	8.3055	8.142	9.6105	9.218
Igsf9	3.93625	3.79775	5.324	4.73825
Sri	7.93883	7.82233	8.86233	8.56533
Cyba	10.0595	10.17	11.6555	11.169
Aim2	6.815	6.7495	8.04	7.615
Arrdc4	6.25225	5.931	7.02375	6.6295
Prr5l	3.46767	3.66817	6.17667	5.216
Klrk1	4.993	5.789	11.5385	9.302
H2-Oa	7.256	7.62	11.6105	9.9735
Rab39	3.391	3.6605	7.664	6.4555
Mycbp2	7.9075	7.98414	9.15486	8.70043
Dennd1c	5.7935	5.83075	7.039	6.6635
Alcam	6.5523	6.1987	9.8615	8.6115
Cnn2	8.967	8.694	11.0925	10.432
2013-09-03	4.28517	4.73483	8.25117	7.15217
Antxr2	6.8005	7.2005	9.917	8.9265
Naga	6.8925	7.318	9.655	8.8965
Gm2a	6.6265	7.06183	9.46167	8.48517
Cd74	7.442	7.939	13.4605	11.41
H2-Aa	6.50413	6.655	13.278	11.033
H2-DMa	7.259	7.32875	10.6195	9.325
Eno3	5.716	5.7775	7.9265	6.883
Birc3	7.55525	7.62825	9.444	8.7655
Mob3a	7.4015	7.4755	8.7475	8.287
Csrnp1	7.0445	7.194	8.2105	7.887
Mkl1	6.919	6.948	8.9005	8.091
Dhx57	6.8015	6.8215	8.537	7.72
Prkab2	5.5575	5.65233	7.22867	6.55033
[truncated: 1,201 more rows]

## Sheet: GO_MPPCDP
Category	Term	Count	%	PValue	Genes	List Total	Pop Hits	Pop Total	Fold Enrichment	Bonferroni	Benjamini	FDR
GOTERM_BP_FAT	GO:0007049~cell cycle	100	1.04047	1.90903e-28	PRC1, KNTC1, CDCA8, OIP5, B230120H23RIK, NUP37, TUBG1, CDCA5, DNAJC2, MTUS1, RAN, SGOL2, LIG1, SGOL1, PIM1, SKP2, 4632434I11RIK, MND1, TACC3, WEE1, 6720463M24RIK, MAD2L1, TIMELESS, MAPK6, SPAG5, ZWINT, PRDM5, PELO, NUP43, DSCC1, LRRCC1, TIPIN, CHEK1, RCC1, SPC24, NCAPG2, MNS1, HELLS, NUDC, ERCC6L, TFDP1, CKAP2, CINP, SYCE2, BRCA2, GAS2, CDC20, SUV39H2, NEDD1, PARD6G, CHAF1B, NBN, E2F6, CDT1, CDC4…	642	611	13588	3.46401	4.22851e-25	4.22851e-25	3.32137e-25
GOTERM_BP_FAT	GO:0006259~DNA metabolic process	76	0.790761	3.32963e-24	NBN, MCM10, CDT1, PRIM1, MCM8, CDC45, MCM7, PRIM2, PSMC3IP, MYC, DNAJC2, FANCA, FANCB, POLL, CDC6, NUDT1, AIFM1, POLG, DTL, GEN1, USP1, LIG1, POLE, MND1, MCM2, MCM3, MCM5, RAD51, MCM6, RFC5, RFC3, RFC4, RFC2, RAD18, RUVBL2, RUVBL1, DSCC1, RAD23B, BLM, HUS1, POLA1, TIPIN, CHEK1, NFIX, BANF1, RPA3, GIN1, CHD1L, POLE2, TRDMT1, ASF1A, APEX1, FEN1, HELLS, SGIP1, TRIP13, EXO1, RECQL4, GINS1, GINS2, SSR…	642	421	13588	3.82078	7.37513e-21	3.68756e-21	5.79294e-21
GOTERM_BP_FAT	GO:0022403~cell cycle phase	66	0.686713	1.08968e-23	NBN, E2F6, KNTC1, CDCA8, OIP5, PSMC3IP, MTBP, NUP37, TUBG1, CDCA5, DNAJC2, FANCA, CDC6, CDK1, RAN, DSN1, SGOL2, SGOL1, SKP2, MND1, TACC3, WEE1, 6720463M24RIK, RAD51, RBBP8, MAD2L1, TIMELESS, SPAG5, ZWINT, RUVBL1, NUP43, HAUS4, HAUS5, HAUS1, LRRCC1, POLA1, TIPIN, CHEK1, RCC1, SPC24, NCAPG2, BCL2, BUB1, MNS1, ZWILCH, NUDC, HELLS, TRIP13, ERCC6L, TFDP1, EXO1, DLGAP5, KIF18A, SYCE2, BRCA2, CDC20, CEN…	642	328	13588	4.25883	2.41364e-20	8.04547e-21	1.89584e-20
GOTERM_BP_FAT	GO:0022402~cell cycle process	70	0.728332	5.94952e-22	NBN, E2F6, KNTC1, CDCA8, OIP5, PSMC3IP, MTBP, NUP37, TUBG1, CDCA5, DNAJC2, FANCA, CDC6, CDK1, RAN, DSN1, SGOL2, SGOL1, SKP2, 4632434I11RIK, MND1, TACC3, WEE1, 6720463M24RIK, RAD51, RBBP8, MAD2L1, TIMELESS, SPAG5, ZWINT, RUVBL1, NUP43, HAUS4, HAUS5, HAUS1, LRRCC1, POLA1, TIPIN, CHEK1, RCC1, MLF1, SPC24, NCAPG2, BCL2, BUB1, MNS1, ZWILCH, HELLS, NUDC, TRIP13, ERCC6L, TFDP1, EXO1, DLGAP5, KIF18A, SYC…	642	393	13588	3.76987	1.31782e-18	3.29455e-19	1.03511e-18
GOTERM_BP_FAT	GO:0000278~mitotic cell cycle	53	0.551451	1.27679e-20	E2F6, KNTC1, CDCA8, OIP5, MTBP, NUP37, TUBG1, CDCA5, DNAJC2, CDK1, CDC6, RAN, DSN1, SGOL1, SKP2, 6720463M24RIK, WEE1, RBBP8, MAD2L1, TIMELESS, SPAG5, ZWINT, PRDM5, RUVBL1, NUP43, HAUS4, HAUS5, HAUS1, TIPIN, POLA1, LRRCC1, CHEK1, RCC1, SPC24, NCAPG2, BCL2, BUB1, ZWILCH, NUDC, HELLS, ERCC6L, TFDP1, DLGAP5, KIF18A, CDC20, CENPE, CDC25C, CENPH, 2610039C10RIK, CCNB1, NEDD1, CCNB2, CENPV	642	244	13588	4.59734	2.82808e-17	5.65616e-18	2.22137e-17
GOTERM_BP_FAT	GO:0000279~M phase	57	0.59307	1.6616e-20	NBN, KNTC1, CDCA8, OIP5, PSMC3IP, NUP37, TUBG1, CDCA5, FANCA, CDC6, CDK1, RAN, DSN1, SGOL2, SGOL1, MND1, TACC3, 6720463M24RIK, WEE1, RAD51, MAD2L1, TIMELESS, SPAG5, ZWINT, RUVBL1, NUP43, HAUS4, HAUS5, HAUS1, TIPIN, LRRCC1, RCC1, SPC24, NCAPG2, BUB1, MNS1, ZWILCH, NUDC, HELLS, TRIP13, ERCC6L, EXO1, DLGAP5, KIF18A, SYCE2, BRCA2, CDC20, CENPE, CDC25C, SUV39H2, CENPH, 2610039C10RIK, CCNB1, NEDD1, CCN…	642	283	13588	4.26294	3.68044e-17	6.13407e-18	2.89088e-17
GOTERM_BP_FAT	GO:0051301~cell division	56	0.582666	6.28656e-20	PRC1, KNTC1, CDCA8, CDC45, CDCA7, OIP5, NUP37, CDCA5, CDC6, CDK1, RAN, DSN1, SGOL2, LIG1, SGOL1, CDK6, CDK4, 6720463M24RIK, MCM5, WEE1, MAD2L1, TIMELESS, SPAG5, ZWINT, PELO, RUVBL1, NUP43, HAUS4, CKS1B, HAUS5, 2610002M06RIK, HAUS1, TIPIN, LRRCC1, RCC1, SPC24, NCAPG2, BUB1, ZWILCH, NUDC, HELLS, ERCC6L, CINP, SYCE2, BRCA2, CDC20, CENPE, CDC25C, CENPH, 2610039C10RIK, CCNB1, NEDD1, CCNB2, CENPV, CKS2…	642	281	13588	4.21796	1.39247e-16	1.98925e-17	1.09375e-16
GOTERM_BP_FAT	GO:0034660~ncRNA metabolic process	46	0.478618	8.5683e-19	HSD17B10, NAF1, NARS, GAR1, TYW3, INTS2, IARS2, 1110008L16RIK, KARS, RPP14, PUS7L, IARS, WDR36, RRP1B, DKC1, TRDMT1, METTL1, ADAT2, LARS, MARS2, WDR12, RPP30, DUS1L, TARSL2, TSEN15, FTSJ3, MARS, YARS, EXOSC9, RARS2, AARS, GARS, EPRS, DARS2, AARSD1, EXOSC1, NOP14, DIS3, TARS, RCL1, PA2G4, RARS, HARS, FARSB, YARS2, NHP2	642	202	13588	4.81978	1.89788e-15	2.37235e-16	1.49073e-15
GOTERM_BP_FAT	GO:0006260~DNA replication	39	0.405785	7.37221e-18	BLM, TIPIN, POLA1, NFIX, MCM10, RPA3, CDT1, PRIM1, MCM8, CDC45, MCM7, POLE2, PRIM2, DNAJC2, FEN1, GINS1, POLL, GINS2, SSRP1, CDC6, DTL, POLG, GINS3, NASP, LIG1, CINP, POLE, BRCA2, MCM2, MCM3, MCM5, MCM6, RAD51, RFC5, RFC3, RFC4, RFC2, CHAF1B, DSCC1	642	152	13588	5.43052	1.63295e-14	1.81438e-15	1.28263e-14
GOTERM_BP_FAT	GO:0000087~M phase of mitotic cell cycle	42	0.436999	2.23666e-16	HAUS4, HAUS5, HAUS1, KNTC1, TIPIN, LRRCC1, RCC1, SPC24, CDCA8, OIP5, NCAPG2, BUB1, NUP37, ZWILCH, CDCA5, HELLS, NUDC, ERCC6L, CDC6, CDK1, DSN1, RAN, DLGAP5, SGOL1, KIF18A, CDC20, CENPE, CDC25C, WEE1, 6720463M24RIK, 2610039C10RIK, CENPH, CCNB1, NEDD1, MAD2L1, CCNB2, TIMELESS, SPAG5, ZWINT, CENPV, RUVBL1, NUP43	642	194	13588	4.58214	4.91829e-13	4.91829e-14	3.88578e-13
GOTERM_BP_FAT	GO:0000280~nuclear division	41	0.426595	7.10911e-16	HAUS4, HAUS5, HAUS1, KNTC1, TIPIN, LRRCC1, RCC1, SPC24, CDCA8, OIP5, NCAPG2, BUB1, NUP37, ZWILCH, CDCA5, HELLS, NUDC, ERCC6L, CDC6, CDK1, DSN1, RAN, SGOL1, KIF18A, CDC20, CENPE, CDC25C, WEE1, 6720463M24RIK, 2610039C10RIK, CENPH, CCNB1, NEDD1, MAD2L1, CCNB2, TIMELESS, SPAG5, ZWINT, CENPV, RUVBL1, NUP43	642	190	13588	4.56721	1.47549e-12	1.34115e-13	1.15463e-12
GOTERM_BP_FAT	GO:0007067~mitosis	41	0.426595	7.10911e-16	HAUS4, HAUS5, HAUS1, KNTC1, TIPIN, LRRCC1, RCC1, SPC24, CDCA8, OIP5, NCAPG2, BUB1, NUP37, ZWILCH, CDCA5, HELLS, NUDC, ERCC6L, CDC6, CDK1, DSN1, RAN, SGOL1, KIF18A, CDC20, CENPE, CDC25C, WEE1, 6720463M24RIK, 2610039C10RIK, CENPH, CCNB1, NEDD1, MAD2L1, CCNB2, TIMELESS, SPAG5, ZWINT, CENPV, RUVBL1, NUP43	642	190	13588	4.56721	1.47549e-12	1.34115e-13	1.15463e-12
GOTERM_BP_FAT	GO:0048285~organelle fission	41	0.426595	2.63477e-15	HAUS4, HAUS5, HAUS1, KNTC1, TIPIN, LRRCC1, RCC1, SPC24, CDCA8, OIP5, NCAPG2, BUB1, NUP37, ZWILCH, CDCA5, HELLS, NUDC, ERCC6L, CDC6, CDK1, DSN1, RAN, SGOL1, KIF18A, CDC20, CENPE, CDC25C, WEE1, 6720463M24RIK, 2610039C10RIK, CENPH, CCNB1, NEDD1, MAD2L1, CCNB2, TIMELESS, SPAG5, ZWINT, CENPV, RUVBL1, NUP43	642	197	13588	4.40492	5.90195e-12	4.91829e-13	4.64073e-12
GOTERM_BP_FAT	GO:0006399~tRNA metabolic process	31	0.322547	4.41918e-15	HSD17B10, NARS, TYW3, IARS2, KARS, 1110008L16RIK, RPP14, PUS7L, IARS, TRDMT1, METTL1, ADAT2, LARS, RPP30, MARS2, DUS1L, TARSL2, TSEN15, MARS, YARS, RARS2, AARS, GARS, EPRS, AARSD1, DARS2, TARS, RARS, HARS, FARSB, YARS2	642	113	13588	5.80636	9.83658e-12	7.56617e-13	7.72715e-12
GOTERM_BP_FAT	GO:0006418~tRNA aminoacylation for protein translation	20	0.208095	6.10861e-14	YARS, NARS, RARS2, AARS, GARS, EPRS, IARS2, AARSD1, DARS2, KARS, IARS, TARS, RARS, FARSB, LARS, HARS, MARS2, YARS2, TARSL2, MARS	642	46	13588	9.20222	1.35253e-10	9.66094e-12	1.06237e-10
GOTERM_BP_FAT	GO:0043039~tRNA aminoacylation	20	0.208095	6.10861e-14	YARS, NARS, RARS2, AARS, GARS, EPRS, IARS2, AARSD1, DARS2, KARS, IARS, TARS, RARS, FARSB, LARS, HARS, MARS2, YARS2, TARSL2, MARS	642	46	13588	9.20222	1.35253e-10	9.66094e-12	1.06237e-10
GOTERM_BP_FAT	GO:0043038~amino acid activation	20	0.208095	6.10861e-14	YARS, NARS, RARS2, AARS, GARS, EPRS, IARS2, AARSD1, DARS2, KARS, IARS, TARS, RARS, FARSB, LARS, HARS, MARS2, YARS2, TARSL2, MARS	642	46	13588	9.20222	1.35253e-10	9.66094e-12	1.06237e-10
GOTERM_BP_FAT	GO:0006412~translation	47	0.489023	1.02613e-11	RPL17, NARS, MRPS10, IARS2, KARS, EIF3C, IARS, MRPL13, EIF3B, MRPL12, GFM1, MRPL36, LARS, MARS2, RPS20, EIF3J, EIF2B3, TARSL2, MARS, MRPL2, YARS, RARS2, EIF1AD, AIMP2, AARS, GARS, MRPS5, EPRS, DARS2, AARSD1, EIF1A, ETF1, EIF2B1, RSL1D1, TARS, MRPL22, GSPT1, MRPS18B, EIF2S1, EEF1E1, RARS, EIF2S2, HARS, FARSB, PELO, YARS2, KPNA2	642	319	13588	3.11837	2.27289e-08	1.51526e-09	1.78529e-08
GOTERM_BP_FAT	GO:0044271~nitrogen compound biosynthetic process	45	0.468214	2.07286e-11	BCAT1, PYCRL, ALAD, ALDH18A1, SRM, HPRT, CTPS, ATP5B, G6PDX, ATP10A, DTYMK, ASNS, CAD, PSPH, PFAS, MTHFD1L, PPAT, MTHFD1, ATIC, DHODH, ENOPH1, AMD1, IMPDH2, ATP8B4, DCTD, ODC1, FECH, PCBD2, HMBS, ATP11A, ATP13A3, AMPD2, GART, APRT, NME6, NME4, PYCR1, UMPS, CTH, DHFR, NME1, MTR, ADSL, PSAT1, PRPS1	642	302	13588	3.15374	4.59137e-08	2.86961e-09	3.60638e-08
GOTERM_BP_FAT	GO:0006261~DNA-dependent DNA replication	14	0.145666	1.88464e-09	PRIM1, CDC45, MCM7, POLE2, POLG, PRIM2, POLA1, TIPIN, BRCA2, MCM2, MCM3, MCM5, RAD51, MCM6	642	34	13588	8.71504	4.17446e-06	2.45557e-07	3.27892e-06
GOTERM_BP_FAT	GO:0033554~cellular response to stress	49	0.509832	3.16402e-09	NBN, TIRAP, PRDX3, HNRPLL, FANCA, FANCB, POLL, CDK1, NUDT1, DTL, GEN1, LIG1, USP1, AARS, POLE, RAD51, PYCR1, TIMELESS, EIF2S1, RAD18, RUVBL2, NFE2L2, RAD23B, BLM, HUS1, POLA1, TIPIN, CHEK1, CHD1L, BCL2, ERO1L, APEX1, ASF1A, FEN1, TRIP13, ANGPTL4, EXO1, SSRP1, RAD51AP1, EME1, SMC5, BRCA2, BRIP1, ATAD5, RAD54L, TDP1, EEF1E1, TDG, CHAF1B	642	404	13588	2.56706	7.00827e-06	3.8935e-07	5.50481e-06
GOTERM_BP_FAT	GO:0006281~DNA repair	34	0.353761	4.23307e-09	RAD23B, NBN, BLM, HUS1, POLA1, CHEK1, CHD1L, FANCA, APEX1, ASF1A, FANCB, FEN1, TRIP13, EXO1, POLL, SSRP1, RAD51AP1, NUDT1, GEN1, LIG1, USP1, EME1, POLE, SMC5, BRCA2, BRIP1, RAD54L, RAD51, TDP1, EEF1E1, TDG, RAD18, RUVBL2, CHAF1B	642	222	13588	3.2415	9.3762e-06	4.93487e-07	7.36476e-06
GOTERM_BP_FAT	GO:0022613~ribonucleoprotein complex biogenesis	26	0.270523	4.88726e-09	NAF1, EXOSC9, TSR1, GAR1, NHP2L1, BYSL, GTPBP10, EXOSC1, MRTO4, NOP14, DIS3, RCL1, PA2G4, WDR36, DKC1, RRP1B, PRMT5, BRIX1, WDR12, RRS1, NOP58, LSM2, NOP56, GEMIN6, NHP2, FTSJ3	642	137	13588	4.01674	1.08252e-05	5.41264e-07	8.50294e-06
GOTERM_BP_FAT	GO:0006974~response to DNA damage stimulus	39	0.405785	7.75572e-09	RAD23B, NBN, BLM, HUS1, TIPIN, POLA1, CHEK1, CHD1L, FANCA, ASF1A, APEX1, FANCB, FEN1, TRIP13, EXO1, POLL, SSRP1, CDK1, RAD51AP1, NUDT1, GEN1, DTL, LIG1, USP1, EME1, POLE, SMC5, BRIP1, BRCA2, ATAD5, RAD54L, RAD51, TIMELESS, TDP1, EEF1E1, TDG, RAD18, RUVBL2, CHAF1B	642	287	13588	2.87609	1.71788e-05	8.18043e-07	1.34935e-05
GOTERM_BP_FAT	GO:0042254~ribosome biogenesis	23	0.239309	1.00266e-08	NAF1, EXOSC9, TSR1, GAR1, NHP2L1, BYSL, GTPBP10, EXOSC1, MRTO4, NOP14, DIS3, RCL1, PA2G4, WDR36, DKC1, RRP1B, BRIX1, NOP58, RRS1, WDR12, NOP56, NHP2, FTSJ3	642	112	13588	4.34641	2.22088e-05	1.0095e-06	1.74445e-05
GOTERM_BP_FAT	GO:0034470~ncRNA processing	27	0.280928	2.28038e-08	HSD17B10, NAF1, GAR1, TYW3, INTS2, 1110008L16RIK, RPP14, PUS7L, WDR36, RRP1B, DKC1, METTL1, TRDMT1, ADAT2, WDR12, RPP30, DUS1L, TSEN15, FTSJ3, EXOSC9, AARS, EXOSC1, DIS3, NOP14, RCL1, PA2G4, NHP2	642	158	13588	3.61682	5.05091e-05	2.1961e-06	3.96744e-05
GOTERM_BP_FAT	GO:0006310~DNA recombination	18	0.187285	5.26182e-08	EXO1, RECQL4, NBN, RAD51AP1, BLM, LIG1, HUS1, EME1, SMC5, MND1, BRCA2, BANF1, RAD54L, RAD51, PSMC3IP, RUVBL2, RUVBL1, TRIP13	642	75	13588	5.07963	0.000116543	4.85621e-06	9.1546e-05
GOTERM_BP_FAT	GO:0006396~RNA processing	47	0.489023	2.66973e-07	HSD17B10, NAF1, NCBP1, NHP2L1, STRAP, GAR1, PPIL1, TYW3, SNRPD1, SYNCRIP, INTS2, NAA38, HNRPLL, 1110008L16RIK, RPP14, PUS7L, WDR36, RRP1B, DKC1, PRMT5, TRDMT1, METTL1, ADAT2, WDR12, RPP30, LSM3, LSM2, GEMIN6, DUS1L, TSEN15, FTSJ3, SNRPA1, EXOSC9, AARS, EXOSC1, TTF2, SRPK1, RSL1D1, NOP14, DIS3, RCL1, PPIH, PA2G4, LARP7, SNRPA, THOC3, NHP2	642	437	13588	2.27634	0.00059117	2.36535e-05	0.000464483
GOTERM_BP_FAT	GO:0034404~nucleobase, nucleoside and nucleotide biosynthetic process	27	0.280928	3.00114e-07	HPRT, CTPS, ATP5B, G6PDX, ATP10A, DTYMK, CAD, PPAT, PFAS, MTHFD1, ATIC, DHODH, IMPDH2, ATP8B4, DCTD, ATP11A, AMPD2, ATP13A3, GART, NME6, APRT, NME4, UMPS, DHFR, NME1, ADSL, PRPS1	642	179	13588	3.1925	0.000664532	2.55671e-05	0.000522142
GOTERM_BP_FAT	GO:0034654~nucleobase, nucleoside, nucleotide and nucleic acid biosynthetic process	27	0.280928	3.00114e-07	HPRT, CTPS, ATP5B, G6PDX, ATP10A, DTYMK, CAD, PPAT, PFAS, MTHFD1, ATIC, DHODH, IMPDH2, ATP8B4, DCTD, ATP11A, AMPD2, ATP13A3, GART, NME6, APRT, NME4, UMPS, DHFR, NME1, ADSL, PRPS1	642	179	13588	3.1925	0.000664532	2.55671e-05	0.000522142
GOTERM_BP_FAT	GO:0006730~one-carbon metabolic process	21	0.2185	5.08808e-07	SHMT1, SHMT2, AHCY, METTL5, 4833442J19RIK, ALDH1L2, ETF1, MTHFD1L, SUV39H2, 2410022L05RIK, MTHFD1, MTHFD2, PRMT1, DHFR, GSPT1, PRMT5, TRDMT1, PRDM5, DNMT1, HELLS, FTSJ3	642	117	13588	3.79887	0.00112637	4.17402e-05	0.000885228
GOTERM_BP_FAT	GO:0046112~nucleobase biosynthetic process	7	0.0728332	8.00827e-07	UMPS, HPRT, DHODH, CAD, PPAT, GART, APRT	642	9	13588	16.4618	0.00177226	6.33492e-05	0.00139328
GOTERM_BP_FAT	GO:0006270~DNA replication initiation	7	0.0728332	1.92203e-06	CDC45, MCM7, POLA1, MCM2, MCM3, MCM5, MCM6	642	10	13588	14.8156	0.00424826	0.000146793	0.00334393
GOTERM_BP_FAT	GO:0008652~cellular amino acid biosynthetic process	12	0.124857	4.36027e-06	BCAT1, MTHFD1, PYCRL, PYCR1, CTH, ALDH18A1, DHFR, MTR, ASNS, ENOPH1, PSPH, PSAT1	642	44	13588	5.7723	0.00961153	0.000321882	0.0075858
GOTERM_BP_FAT	GO:0009309~amine biosynthetic process	15	0.156071	6.55416e-06	BCAT1, PYCRL, ODC1, ALDH18A1, SRM, ASNS, PSPH, MTHFD1, PYCR1, CTH, DHFR, MTR, ENOPH1, AMD1, PSAT1	642	73	13588	4.349	0.0144126	0.000468197	0.0114024
GOTERM_BP_FAT	GO:0009165~nucleotide biosynthetic process	24	0.249714	7.37385e-06	DCTD, HPRT, CTPS, ATP5B, DTYMK, ATP10A, G6PDX, ATP11A, AMPD2, ATP13A3, PFAS, GART, NME6, MTHFD1, NME4, UMPS, DHFR, NME1, ATIC, DHODH, ADSL, IMPDH2, ATP8B4, PRPS1	642	174	13588	2.91933	0.0162005	0.00051028	0.0128284
GOTERM_BP_FAT	GO:0034621~cellular macromolecular complex subunit organization	29	0.301738	1.33311e-05	FKBP4, SET, CSE1L, PRMT5, H2AFZ, TUBB6, TUBE1, TUBG1, LSM2, GEMIN6, HIST1H4J, TUBA1B, ASF1A, HELLS, HIST1H2BC, TSR1, HIST1H1C, NASP, IPO11, KIF18A, MCM2, ETF1, TTF2, CENPH, PSMG1, NEDD1, IPO5, CENPV, HIST1H3D, HIST1H3F	642	245	13588	2.50526	0.0290968	0.000894404	0.0231911
GOTERM_BP_FAT	GO:0009112~nucleobase metabolic process	8	0.083238	1.54191e-05	UMPS, HPRT, DHODH, CAD, AMPD2, PPAT, GART, APRT	642	19	13588	8.91162	0.0335769	0.00100401	0.026823
GOTERM_BP_FAT	GO:0006364~rRNA processing	14	0.145666	3.72191e-05	NAF1, EXOSC9, GAR1, EXOSC1, DIS3, NOP14, RCL1, PA2G4, WDR36, DKC1, RRP1B, WDR12, NHP2, FTSJ3	642	74	13588	4.00421	0.0791349	0.00235271	0.0647346
GOTERM_BP_FAT	GO:0016072~rRNA metabolic process	14	0.145666	4.31132e-05	NAF1, EXOSC9, GAR1, EXOSC1, DIS3, NOP14, RCL1, PA2G4, WDR36, DKC1, RRP1B, WDR12, NHP2, FTSJ3	642	75	13588	3.95082	0.0910797	0.0026492	0.0749826
GOTERM_BP_FAT	GO:0009116~nucleoside metabolic process	12	0.124857	5.05412e-05	NME4, PYCRL, UMPS, HPRT, NME1, DHODH, MTAP, PPAT, APRT, DUT, NME6, PRPS1	642	56	13588	4.53538	0.105913	0.00302115	0.087896
GOTERM_BP_FAT	GO:0043933~macromolecular complex subunit organization	36	0.374571	5.97663e-05	HPRT, FKBP4, PDSS1, SET, CSE1L, PRMT5, H2AFZ, TUBE1, TUBB6, TAF9, TUBG1, LSM2, GEMIN6, HIST1H4J, MYC, TUBA1B, ASF1A, HELLS, HIST1H2BC, FECH, PCBD2, TSR1, HIST1H1C, NASP, TAF4B, IPO11, KIF18A, MCM2, ETF1, TTF2, CENPH, NEDD1, PSMG1, IPO5, CENPV, HIST1H3D, HIST1H3F	642	367	13588	2.07614	0.123997	0.00347779	0.103931
GOTERM_BP_FAT	GO:0006163~purine nucleotide metabolic process	21	0.2185	6.44874e-05	NUDT1, HPRT, ATP5B, ATP10A, ATP11A, AMPD2, ATP13A3, PFAS, GART, NME6, MTHFD1, NME4, LONP1, NME1, ATIC, ADSL, PDE8A, GUK1, IMPDH2, NDUFS1, ATP8B4	642	160	13588	2.77792	0.133111	0.00365597	0.112137
GOTERM_BP_FAT	GO:0051321~meiotic cell cycle	15	0.156071	7.64239e-05	EXO1, NBN, SGOL2, SGOL1, SYCE2, MND1, BRCA2, SUV39H2, RAD51, PSMC3IP, CKS2, MNS1, TUBG1, FANCA, TRIP13	642	90	13588	3.52752	0.155732	0.00422319	0.13288
GOTERM_BP_FAT	GO:0009259~ribonucleotide metabolic process	18	0.187285	7.84725e-05	ATP5B, ATP10A, ATP11A, AMPD2, ATP13A3, PFAS, GART, NME6, NME4, LONP1, ATIC, NME1, DHODH, ADSL, IMPDH2, NDUFS1, PRPS1, ATP8B4	642	125	13588	3.04778	0.159555	0.00423062	0.13644
GOTERM_BP_FAT	GO:0009156~ribonucleoside monophosphate biosynthetic process	7	0.0728332	8.52162e-05	ATIC, DHODH, AMPD2, IMPDH2, PFAS, GART, PRPS1	642	17	13588	8.71504	0.172016	0.00448425	0.148157
GOTERM_BP_FAT	GO:0018130~heterocycle biosynthetic process	11	0.114452	0.000112434	MTHFD1, PYCRL, PYCR1, ALAD, FECH, ALDH18A1, PCBD2, HPRT, HMBS, MTHFD1L, APRT	642	51	13588	4.56502	0.220464	0.00577525	0.195435
GOTERM_BP_FAT	GO:0051028~mRNA transport	12	0.124857	0.000133409	NCBP1, TMEM48, NUP62, NUP93, NUP37, NUP85, NUP107, NUP155, NUP35, NUP43, THOC3, LRPPRC	642	62	13588	4.09647	0.255856	0.00669387	0.231853
GOTERM_BP_FAT	GO:0009161~ribonucleoside monophosphate metabolic process	7	0.0728332	0.000172286	ATIC, DHODH, AMPD2, IMPDH2, PFAS, GART, PRPS1	642	19	13588	7.79767	0.317264	0.00844518	0.299323
GOTERM_BP_FAT	GO:0051726~regulation of cell cycle	24	0.249714	0.000196328	RECQL4, CDK1, NBN, CEP76, GMNN, HUS1, TIPIN, SKP2, BRCA2, CENPE, CHEK1, CDK4, TACC3, CITED2, CDT1, ATF5, PLK4, MAD2L1, B230120H23RIK, BCL2, MTBP, TUBG1, ZWILCH, MYC	642	214	13588	2.37366	0.352677	0.00921073	0.341026
GOTERM_BP_FAT	GO:0006220~pyrimidine nucleotide metabolic process	8	0.083238	0.000195322	NME4, UMPS, NME1, CTPS, DTYMK, DHODH, DUT, NME6	642	27	13588	6.27114	0.351232	0.00936201	0.339281
GOTERM_BP_FAT	GO:0009260~ribonucleotide biosynthetic process	16	0.166476	0.000218943	ATP5B, ATP10A, ATP11A, AMPD2, ATP13A3, PFAS, GART, NME6, NME4, ATIC, NME1, DHODH, ADSL, IMPDH2, PRPS1, ATP8B4	642	111	13588	3.05083	0.38431	0.0100535	0.380237
GOTERM_BP_FAT	GO:0050658~RNA transport	12	0.124857	0.000237589	NCBP1, TMEM48, NUP62, NUP93, NUP37, NUP85, NUP107, NUP155, NUP35, NUP43, THOC3, LRPPRC	642	66	13588	3.8482	0.409226	0.010267	0.412557
GOTERM_BP_FAT	GO:0050657~nucleic acid transport	12	0.124857	0.000237589	NCBP1, TMEM48, NUP62, NUP93, NUP37, NUP85, NUP107, NUP155, NUP35, NUP43, THOC3, LRPPRC	642	66	13588	3.8482	0.409226	0.010267	0.412557
GOTERM_BP_FAT	GO:0051236~establishment of RNA localization	12	0.124857	0.000237589	NCBP1, TMEM48, NUP62, NUP93, NUP37, NUP85, NUP107, NUP155, NUP35, NUP43, THOC3, LRPPRC	642	66	13588	3.8482	0.409226	0.010267	0.412557
GOTERM_BP_FAT	GO:0051053~negative regulation of DNA metabolic process	7	0.0728332	0.000236369	BLM, GMNN, HUS1, TIPIN, RAD18, BRCA2, CDT1	642	20	13588	7.40779	0.407627	0.0104177	0.410442
GOTERM_BP_FAT	GO:0006221~pyrimidine nucleotide biosynthetic process	7	0.0728332	0.000236369	NME4, UMPS, NME1, CTPS, DTYMK, DHODH, NME6	642	20	13588	7.40779	0.407627	0.0104177	0.410442
GOTERM_BP_FAT	GO:0051327~M phase of meiotic cell cycle	14	0.145666	0.000232992	EXO1, NBN, SGOL2, SGOL1, SYCE2, MND1, BRCA2, SUV39H2, RAD51, PSMC3IP, CKS2, MNS1, FANCA, TRIP13	642	88	13588	3.36718	0.403178	0.0104781	0.404589
GOTERM_BP_FAT	GO:0007126~meiosis	14	0.145666	0.000232992	EXO1, NBN, SGOL2, SGOL1, SYCE2, MND1, BRCA2, SUV39H2, RAD51, PSMC3IP, CKS2, MNS1, FANCA, TRIP13	642	88	13588	3.36718	0.403178	0.0104781	0.404589
GOTERM_BP_FAT	GO:0006403~RNA localization	12	0.124857	0.000272368	NCBP1, TMEM48, NUP62, NUP93, NUP37, NUP85, NUP107, NUP155, NUP35, NUP43, THOC3, LRPPRC	642	67	13588	3.79077	0.453039	0.0115363	0.472813
GOTERM_BP_FAT	GO:0055114~oxidation reduction	53	0.551451	0.000288111	CYB5R1, KCNAB2, CYC1, G6PDX, PGD, PTGS1, AKR1C12, PRDX3, ALDH1L2, HNRPLL, AKR1C13, MTHFD1, MTHFD2, UQCR10, PDHA1, HADH, DUS1L, IMPDH2, NDUFS1, NQO2, SQRDL, CTBP2, AIFM1, COQ7, DHRS7B, DHDH, PYCR1, DHRS4, AKR1B10, MYBBP1A, MDH2, HSD17B10, PYCRL, ALDH18A1, SORD, HSD17B1, DHODH, ERO1L, GLRX, SCD1, NDUFA4, NDUFA5, PAOX, DHRS13, MAOA, CRYZ, MSRB2, IDH3A, FRRS1, DHFR, SLC25A13, L2HGDH, RETSAT	642	672	13588	1.66927	0.471788	0.0119704	0.500078
GOTERM_BP_FAT	GO:0032259~methylation	13	0.135262	0.000308432	2410022L05RIK, PRMT1, GSPT1, METTL5, 4833442J19RIK, TRDMT1, PRMT5, PRDM5, DNMT1, ETF1, FTSJ3, HELLS, SUV39H2	642	79	13588	3.48287	0.495043	0.0125736	0.535259
GOTERM_BP_FAT	GO:0008033~tRNA processing	12	0.124857	0.000403485	PUS7L, HSD17B10, METTL1, TRDMT1, ADAT2, AARS, TYW3, RPP30, DUS1L, TSEN15, 1110008L16RIK, RPP14	642	70	13588	3.6283	0.590943	0.0161214	0.699673
GOTERM_BP_FAT	GO:0009069~serine family amino acid metabolic process	7	0.0728332	0.000419707	SHMT1, CTH, SHMT2, DHFR, GCSH, PSPH, PSAT1	642	22	13588	6.73435	0.605385	0.0161807	0.727705
GOTERM_BP_FAT	GO:0051329~interphase of mitotic cell cycle	10	0.104047	0.000412549	E2F6, BCL2, POLA1, MTBP, SKP2, CHEK1, DNAJC2, CDCA5, TFDP1, RBBP8	642	49	13588	4.31941	0.599076	0.0161887	0.715336
GOTERM_BP_FAT	GO:0043414~biopolymer methylation	12	0.124857	0.000457516	2410022L05RIK, PRMT1, GSPT1, 4833442J19RIK, TRDMT1, PRMT5, PRDM5, DNMT1, ETF1, FTSJ3, HELLS, SUV39H2	642	71	13588	3.5772	0.637101	0.0173245	0.793015
GOTERM_BP_FAT	GO:0009150~purine ribonucleotide metabolic process	16	0.166476	0.000470814	ATP5B, ATP10A, ATP11A, AMPD2, ATP13A3, PFAS, GART, NME6, NME4, LONP1, ATIC, NME1, ADSL, IMPDH2, NDUFS1, ATP8B4	642	119	13588	2.84573	0.647639	0.0175243	0.815976
GOTERM_BP_FAT	GO:0051325~interphase	10	0.104047	0.000561684	E2F6, BCL2, POLA1, MTBP, SKP2, CHEK1, DNAJC2, CDCA5, TFDP1, RBBP8	642	51	13588	4.15002	0.711909	0.0205277	0.972739
GOTERM_BP_FAT	GO:0034622~cellular macromolecular complex assembly	23	0.239309	0.000603401	HIST1H2BC, HIST1H1C, TSR1, FKBP4, IPO11, MCM2, PSMG1, SET, CSE1L, PRMT5, IPO5, H2AFZ, CENPV, TUBB6, TUBE1, HIST1H3D, TUBG1, LSM2, HIST1H3F, GEMIN6, HIST1H4J, ASF1A, TUBA1B, HELLS	642	217	13588	2.24331	0.737351	0.0216785	1.04463
GOTERM_BP_FAT	GO:0007005~mitochondrion organization	14	0.145666	0.000613558	POLG, AIFM1, MTX2, TIMM8A1, HTRA2, FXN, TOMM5, GFM1, BCL2, CASP7, POLDIP2, 1500001M20RIK, MYC, DAP3	642	97	13588	3.05476	0.743197	0.0216879	1.06212
GOTERM_BP_FAT	GO:0015931~nucleobase, nucleoside, nucleotide and nucleic acid transport	12	0.124857	0.000657188	NCBP1, TMEM48, NUP62, NUP93, NUP37, NUP85, NUP107, NUP155, NUP35, NUP43, THOC3, LRPPRC	642	74	13588	3.43218	0.766868	0.0224955	1.13725
GOTERM_BP_FAT	GO:0000075~cell cycle checkpoint	10	0.104047	0.000651323	CDK1, NBN, MAD2L1, B230120H23RIK, HUS1, TIPIN, CENPE, CHEK1, ZWILCH, CDT1	642	52	13588	4.07021	0.763817	0.0226468	1.12715
GOTERM_BP_FAT	GO:0009064~glutamine family amino acid metabolic process	9	0.0936427	0.000786045	PYCRL, PYCR1, ALDH18A1, CTPS, GGH, ASRGL1, ASNS, CAD, PFAS	642	43	13588	4.42991	0.824791	0.0256616	1.3588
GOTERM_BP_FAT	GO:0007059~chromosome segregation	11	0.114452	0.000767907	MAD2L1, DSN1, SGOL2, SGOL1, KIF18A, CENPE, NUP37, CDCA5, NUP43, SRPK1, CENPH	642	64	13588	3.63775	0.817603	0.0258383	1.32764
GOTERM_BP_FAT	GO:0051276~chromosome organization	35	0.364166	0.000783731	NBN, BLM, CBX1, HNRPLL, CBX5, CHD1L, SET, NCAPG2, PRMT5, H2AFZ, HIST1H4J, CDCA5, ASF1A, HELLS, HIST1H2BC, HIST1H1C, AIFM1, SGOL2, NASP, KIF18A, SYCE2, BRCA2, MCM2, RAD54L, SUV39H2, CENPH, 2410022L05RIK, MAD2L1, PRDM5, CENPV, DNMT1, RUVBL2, HIST1H3D, PELO, RUVBL1, HIST1H3F	642	404	13588	1.83361	0.82389	0.0259696	1.35482
GOTERM_BP_FAT	GO:0009113~purine base biosynthetic process	4	0.041619	0.000972882	HPRT, PPAT, GART, APRT	642	5	13588	16.9321	0.884211	0.0312083	1.6792
GOTERM_BP_FAT	GO:0046394~carboxylic acid biosynthetic process	17	0.176881	0.000995009	BCAT1, SCD1, PYCRL, ALDH18A1, PTGS1, AMACR, ASNS, PSPH, MTHFD1, PYCR1, CTH, DHFR, MTR, GSTO1, ENOPH1, PSAT1, RNPEP	642	141	13588	2.55182	0.889754	0.0314519	1.71708
GOTERM_BP_FAT	GO:0016053~organic acid biosynthetic process	17	0.176881	0.000995009	BCAT1, SCD1, PYCRL, ALDH18A1, PTGS1, AMACR, ASNS, PSPH, MTHFD1, PYCR1, CTH, DHFR, MTR, GSTO1, ENOPH1, PSAT1, RNPEP	642	141	13588	2.55182	0.889754	0.0314519	1.71708
GOTERM_BP_FAT	GO:0009411~response to UV	8	0.083238	0.00106518	FECH, USP1, CASP7, BCL2, HUS1, TIPIN, RAD18, BRCA2	642	35	13588	4.83774	0.90564	0.0331611	1.83713
GOTERM_BP_FAT	GO:0051188~cofactor biosynthetic process	13	0.135262	0.00113622	MTHFD1, COQ4, MTHFD2, ALAD, FECH, FXN, HMBS, G6PDX, MTR, DLAT, COQ7, PDSS1, MTHFD1L	642	91	13588	3.02359	0.919393	0.0348456	1.95851
GOTERM_BP_FAT	GO:0006144~purine base metabolic process	5	0.0520237	0.00124098	HPRT, AMPD2, PPAT, GART, APRT	642	11	13588	9.6205	0.936103	0.0374807	2.13725
GOTERM_BP_FAT	GO:0008156~negative regulation of DNA replication	5	0.0520237	0.00124098	GMNN, HUS1, TIPIN, BRCA2, CDT1	642	11	13588	9.6205	0.936103	0.0374807	2.13725
GOTERM_BP_FAT	GO:0065003~macromolecular complex assembly	30	0.312142	0.00138423	HPRT, FKBP4, PDSS1, SET, CSE1L, PRMT5, H2AFZ, TUBB6, TUBE1, TAF9, TUBG1, LSM2, GEMIN6, HIST1H4J, TUBA1B, ASF1A, MYC, HELLS, HIST1H2BC, FECH, PCBD2, TSR1, HIST1H1C, TAF4B, IPO11, MCM2, PSMG1, IPO5, CENPV, HIST1H3D, HIST1H3F	642	338	13588	1.87856	0.953495	0.041159	2.38117
GOTERM_BP_FAT	GO:0042440~pigment metabolic process	8	0.083238	0.00150283	ALAD, FECH, HPRT, BCL2, HMBS, PPAT, GART, APRT	642	37	13588	4.57624	0.964252	0.0440188	2.58267
GOTERM_BP_FAT	GO:0009152~purine ribonucleotide biosynthetic process	14	0.145666	0.00155124	ATP5B, ATP10A, ATP11A, AMPD2, ATP13A3, PFAS, GART, NME6, NME4, ATIC, NME1, ADSL, IMPDH2, ATP8B4	642	107	13588	2.76927	0.967892	0.0448136	2.66481

## Sheet: GO_MPP
Category	Term	Count	%	PValue	Genes	List Total	Pop Hits	Pop Total	Fold Enrichment	Bonferroni	Benjamini	FDR
GOTERM_BP_FAT	GO:0006749~glutathione metabolic process	6	0.144823	3.59247e-05	GSR, GCLC, GPX3, GSTT2, GCLM, MGST1	222	24	13588	15.3018	0.0480262	0.0480262	0.0590192

## Sheet: GO_CDP
Category	Term	Count	%	PValue	Genes	List Total	Pop Hits	Pop Total	Fold Enrichment	Bonferroni	Benjamini	FDR
GOTERM_BP_FAT	GO:0007049~cell cycle	45	1.6835	8.47075e-20	E2F2, RAD51C, CCDC99, LIN9, MRE11A, E2F7, E2F8, AURKA, ANLN, CEP55, AURKB, CCNE2, RPA1, CCNE1, NCAPH, CASP8AP2, FANCI, NPM1, PIWIL2, RANBP1, SKA1, CCNA2, KIF11, MKI67, CCNF, NUF2, SUV39H1, BIRC5, NDC80, ESPL1, SMC2, ESCO2, GSG2, BRCA1, NCAPD2, SASS6, CDKN1A, UHRF1, RCC2, CCND2, PLK1, KIF20B, BUB1B, CHTF18, STMN1	192	611	13588	5.21225	1.04699e-16	1.04699e-16	1.37448e-16
GOTERM_BP_FAT	GO:0022402~cell cycle process	30	1.12233	2.01228e-13	RAD51C, CCDC99, MRE11A, ANLN, AURKB, CEP55, RPA1, NCAPH, NPM1, PIWIL2, RANBP1, SKA1, CCNA2, KIF11, MKI67, CCNF, NUF2, ESPL1, BIRC5, NDC80, SMC2, BRCA1, NCAPD2, CDKN1A, RCC2, CCND2, PLK1, KIF20B, BUB1B, STMN1	192	393	13588	5.40235	2.48649e-10	8.2883e-11	3.26428e-10
GOTERM_BP_FAT	GO:0000279~M phase	26	0.97269	1.94166e-13	RAD51C, CCDC99, KIF11, MKI67, MRE11A, CCNF, NUF2, ANLN, NDC80, BIRC5, ESPL1, CEP55, AURKB, SMC2, NCAPD2, RPA1, NCAPH, RCC2, PLK1, KIF20B, PIWIL2, BUB1B, RANBP1, SKA1, STMN1, CCNA2	192	283	13588	6.50191	2.40004e-10	1.20002e-10	3.15081e-10
GOTERM_BP_FAT	GO:0022403~cell cycle phase	27	1.0101	7.72231e-13	RAD51C, CCDC99, KIF11, MKI67, MRE11A, CCNF, NUF2, ANLN, NDC80, BIRC5, ESPL1, CEP55, AURKB, SMC2, NCAPD2, RPA1, NCAPH, RCC2, PLK1, CCND2, KIF20B, PIWIL2, BUB1B, RANBP1, SKA1, STMN1, CCNA2	192	328	13588	5.82565	9.54527e-10	2.38632e-10	1.2531e-09
GOTERM_BP_FAT	GO:0051301~cell division	23	0.860456	6.49035e-11	BMI1, CCDC99, KIF11, CCNF, NUF2, BIRC5, ANLN, NDC80, AURKB, CEP55, SMC2, NCAPD2, CCNE2, CCNE1, NCAPH, RCC2, PLK1, CCND2, KIF20B, BUB1B, SKA1, CCNA2, TOP2A	192	281	13588	5.79263	8.02206e-08	1.60441e-08	1.05313e-07
GOTERM_BP_FAT	GO:0000278~mitotic cell cycle	21	0.785634	2.23945e-10	CCDC99, KIF11, CCNF, NUF2, BIRC5, ANLN, NDC80, AURKA, AURKB, CEP55, SMC2, NCAPD2, NCAPH, RCC2, PLK1, CCND2, KIF20B, BUB1B, SKA1, STMN1, CCNA2	192	244	13588	6.09093	2.76796e-07	3.95422e-08	3.63376e-07
GOTERM_BP_FAT	GO:0006259~DNA metabolic process	27	1.0101	2.09635e-10	RAD51C, KIF22, HMGB2, LIN9, MRE11A, HSPA1A, HSPA1B, TK1, RPA1, CCNE2, RPA2, CCNE1, FANCI, NSMCE1, PIWIL2, TOP2A, ZSWIM7, RBBP7, MCM4, ESCO2, BRCA1, UHRF1, RRM2, RRM1, PCNA, CHTF18, RAD54B, TNFAIP1	192	421	13588	4.53875	2.59109e-07	4.31849e-08	3.40157e-07
GOTERM_BP_FAT	GO:0000280~nuclear division	18	0.673401	1.41109e-09	CCDC99, KIF11, CCNF, NUF2, ANLN, NDC80, BIRC5, AURKB, CEP55, SMC2, NCAPD2, NCAPH, RCC2, PLK1, KIF20B, BUB1B, SKA1, CCNA2	192	190	13588	6.70461	1.74411e-06	2.18014e-07	2.28966e-06
GOTERM_BP_FAT	GO:0007067~mitosis	18	0.673401	1.41109e-09	CCDC99, KIF11, CCNF, NUF2, ANLN, NDC80, BIRC5, AURKB, CEP55, SMC2, NCAPD2, NCAPH, RCC2, PLK1, KIF20B, BUB1B, SKA1, CCNA2	192	190	13588	6.70461	1.74411e-06	2.18014e-07	2.28966e-06
GOTERM_BP_FAT	GO:0000087~M phase of mitotic cell cycle	18	0.673401	1.94514e-09	CCDC99, KIF11, CCNF, NUF2, ANLN, NDC80, BIRC5, AURKB, CEP55, SMC2, NCAPD2, NCAPH, RCC2, PLK1, KIF20B, BUB1B, SKA1, CCNA2	192	194	13588	6.56637	2.40419e-06	2.67132e-07	3.15621e-06
GOTERM_BP_FAT	GO:0048285~organelle fission	18	0.673401	2.46204e-09	CCDC99, KIF11, CCNF, NUF2, ANLN, NDC80, BIRC5, AURKB, CEP55, SMC2, NCAPD2, NCAPH, RCC2, PLK1, KIF20B, BUB1B, SKA1, CCNA2	192	197	13588	6.46637	3.04308e-06	3.04308e-07	3.99494e-06
GOTERM_BP_FAT	GO:0007017~microtubule-based process	17	0.63599	4.64695e-08	KIF22, CCDC99, KIF11, NUF2, KIF18B, NDC80, BIRC5, ESPL1, BRCA1, KIF2C, KIF4, NPM1, TUBD1, KIF20B, RANBP1, STMN1, KIF20A	192	211	13588	5.70192	5.74347e-05	5.22147e-06	7.54021e-05
GOTERM_BP_FAT	GO:0006260~DNA replication	14	0.523756	2.2103e-07	LIN9, RBBP7, MCM4, BRCA1, TK1, CCNE2, RPA1, CCNE1, RPA2, RRM2, RRM1, PCNA, CHTF18, TNFAIP1	192	152	13588	6.51837	0.000273156	2.27658e-05	0.000358646
GOTERM_BP_FAT	GO:0006974~response to DNA damage stimulus	16	0.598578	1.3154e-05	KIF22, HMGB2, MRE11A, ZMAT3, ZSWIM7, HSPA1A, HSPA1B, ESCO2, BRCA1, RPA1, CDKN1A, UHRF1, NUPR1, FANCI, NSMCE1, PCNA, RAD54B	192	287	13588	3.94541	0.016127	0.00124987	0.0213418
GOTERM_BP_FAT	GO:0000226~microtubule cytoskeleton organization	10	0.374111	2.61032e-05	CCDC99, KIF11, NPM1, NUF2, NDC80, ESPL1, RANBP1, BIRC5, STMN1, BRCA1	192	111	13588	6.37575	0.0317491	0.00230192	0.042347
GOTERM_BP_FAT	GO:0007059~chromosome segregation	8	0.299289	3.06657e-05	RAD51C, CCDC99, NUF2, NDC80, ESPL1, BIRC5, SKA1, TOP2A	192	64	13588	8.84635	0.0371941	0.0025237	0.049747
GOTERM_BP_FAT	GO:0006281~DNA repair	13	0.486345	7.12711e-05	KIF22, HMGB2, MRE11A, ZSWIM7, HSPA1A, HSPA1B, ESCO2, BRCA1, RPA1, UHRF1, FANCI, NSMCE1, PCNA, RAD54B	192	222	13588	4.14424	0.0843254	0.00549076	0.115583
GOTERM_BP_FAT	GO:0033554~cellular response to stress	17	0.63599	0.000188668	KIF22, HMGB2, MRE11A, ZMAT3, ZSWIM7, HSPA1A, HSPA1B, ESCO2, BRCA1, RPA1, CDKN1A, UHRF1, NUPR1, FANCI, NSMCE1, PCNA, RAD54B, TXNRD1	192	404	13588	2.97798	0.208017	0.0136249	0.305696
GOTERM_BP_FAT	GO:0007018~microtubule-based movement	8	0.299289	0.000548741	KIF22, KIF2C, KIF11, KIF4, KIF20B, TUBD1, KIF18B, KIF20A	192	101	13588	5.60561	0.492587	0.0369891	0.886685
GOTERM_BP_FAT	GO:0051276~chromosome organization	16	0.598578	0.000590603	BMI1, RAD51C, CCDC99, EZH2, SUV39H1, HSPA1A, HSPA1B, RBBP7, SMC2, CBX6, GSG2, NCAPD2, RPA1, NCAPH, PHF16, ASF1B, TOP2A	192	404	13588	2.80281	0.518188	0.0377025	0.954024
GOTERM_BP_FAT	GO:0009127~purine nucleoside monophosphate biosynthetic process	4	0.149645	0.000704798	ADSS, PAICS, GMPS, ADA	192	13	13588	21.7756	0.581651	0.0426363	1.1375
GOTERM_BP_FAT	GO:0009168~purine ribonucleoside monophosphate biosynthetic process	4	0.149645	0.000704798	ADSS, PAICS, GMPS, ADA	192	13	13588	21.7756	0.581651	0.0426363	1.1375

## Sheet: GO_panDC
Category	Term	Count	%	PValue	Genes	List Total	Pop Hits	Pop Total	Fold Enrichment	Bonferroni	Benjamini	FDR
GOTERM_BP_FAT	GO:0006955~immune response	23	0.757326	1.17296e-05	GPR183, DBNL, ICAM1, IRGM1, CADM1, H2-M3, LY86, IL18, SAMHD1, C1QC, BTLA, ATP7A, C1QB, CBLB, TMEM173, MLL5, LILRB3, IRF7, BNIP3L, AF251705, PTMS, MX1, CD7	226	471	13588	2.93599	0.0162989	0.0162989	0.0193264

## Sheet: GO_cDC
Category	Term	Count	%	PValue	Genes	List Total	Pop Hits	Pop Total	Fold Enrichment	Bonferroni	Benjamini	FDR
GOTERM_BP_FAT	GO:0006955~immune response	50	0.963206	1.88454e-14	TLR1, TLR2, TLR3, IL15, CD1D1, CFP, CFH, IL1B, CLEC4A2, LTB, CIITA, ICOSL, IL18RAP, RELB, H2-DMB2, CCR7, H2-OA, LYST, CX3CR1, H2-OB, H2-AA, IL12B, GBP2, CD300LD, LST1, HFE, FCGRT, CCL5, CD74, CCL6, CCL22, POU2F2, BCL3, BCL6, IL18R1, IL6, IL1RL1, SWAP70, TLR13, CTLA4, MYO1F, H2-AB1, TNFSF9, FCGR1, TNFSF8, PSMB9, H2-EB2, H2-EB1, RNF19B, H2-DMA	408	471	13588	3.53545	3.70493e-11	3.70493e-11	3.23741e-11
GOTERM_BP_FAT	GO:0001775~cell activation	32	0.616452	1.16927e-11	LST1, TLR1, KLRK1, PTPN22, SFPI1, ITGB2, IL15, CD1D1, FKBP1B, ITGAM, CD74, CD48, POU2F2, MS4A1, BCL3, BCL6, LTB, ICOSL, PIK3CB, SWAP70, RELB, MYO1F, CD40, NFAM1, VWF, CD86, CX3CR1, KLRE1, IL12B, IRF4, RBPJ, H2-DMA	408	246	13588	4.33222	2.29529e-08	1.14764e-08	2.00598e-08
GOTERM_BP_FAT	GO:0045321~leukocyte activation	28	0.539395	4.26869e-10	TLR1, KLRK1, PTPN22, SFPI1, ITGB2, IL15, CD1D1, FKBP1B, ITGAM, CD74, CD48, POU2F2, MS4A1, BCL3, BCL6, ICOSL, SWAP70, RELB, MYO1F, CD40, NFAM1, CD86, CX3CR1, KLRE1, IL12B, IRF4, RBPJ, H2-DMA	408	219	13588	4.25804	8.37943e-07	2.79314e-07	7.32324e-07
GOTERM_BP_FAT	GO:0002504~antigen processing and presentation of peptide or polysaccharide antigen via MHC class II	10	0.192641	1.25891e-09	H2-EB2, H2-OA, H2-OB, H2-EB1, H2-AA, IFI30, H2-AB1, H2-DMA, CD74, H2-DMB2	408	19	13588	17.5284	2.47124e-06	6.17811e-07	2.15975e-06
GOTERM_BP_FAT	GO:0046649~lymphocyte activation	24	0.462339	1.36086e-08	ICOSL, SWAP70, RELB, KLRK1, PTPN22, ITGB2, SFPI1, CD40, IL15, NFAM1, CD1D1, FKBP1B, ITGAM, CD74, CD48, CD86, POU2F2, KLRE1, MS4A1, BCL3, BCL6, IL12B, RBPJ, H2-DMA	408	191	13588	4.18479	2.67133e-05	4.45227e-06	2.33465e-05
GOTERM_BP_FAT	GO:0002684~positive regulation of immune system process	25	0.481603	1.26406e-08	IL6, ICOSL, KLRK1, TLR2, PTPN22, NFKBIA, CACNB3, NFAM1, IL15, SOCS5, CD40, CD1D1, FCGR1, CD74, CFP, CD83, CD80, LYST, CFH, KLRE1, H2-AA, IL2RG, BCL6, IL12B, H2-DMA	408	206	13588	4.04174	2.48132e-05	4.96268e-06	2.16858e-05
GOTERM_BP_FAT	GO:0019882~antigen processing and presentation	16	0.308226	3.98162e-08	RELB, HFE, IFI30, FCGRT, H2-AB1, CD1D1, FCGR1, H2-DMB2, CD74, PSMB9, H2-EB2, H2-OA, H2-EB1, H2-OB, H2-AA, H2-DMA	408	87	13588	6.12486	7.81562e-05	1.11655e-05	6.83076e-05
GOTERM_BP_FAT	GO:0019884~antigen processing and presentation of exogenous antigen	10	0.192641	7.40523e-08	H2-OA, H2-EB1, H2-AA, IFI30, H2-AB1, CD1D1, H2-DMA, FCGR1, CD74, H2-DMB2	408	28	13588	11.8943	0.000145354	1.81704e-05	0.000127042
GOTERM_BP_FAT	GO:0002478~antigen processing and presentation of exogenous peptide antigen	9	0.173377	1.99875e-07	H2-OA, H2-EB1, H2-AA, IFI30, H2-AB1, H2-DMA, FCGR1, CD74, H2-DMB2	408	23	13588	13.032	0.000392277	3.92346e-05	0.000342899
GOTERM_BP_FAT	GO:0007242~intracellular signaling cascade	57	1.09805	2.2466e-07	PREX1, TLR1, SYNJ1, RASGEF1B, LPAR3, LPAR1, RGL2, SIRPB1A, HMHA1, MDFIC, TIAM1, RALB, RALA, PLCB2, ERRFI1, RAB20, LTB, ZFP36, DEPDC7, TWF2, SOCS2, PIK3CB, PRKCH, NFAM1, SOCS5, DAPK2, FLNA, DAPK1, DOK1, RAB19, HTR7, ASB2, LRRK2, 5430435G22RIK, LST1, ARF6, KIT, CD74, DGKA, RAB43, RASGRP3, DUSP16, BCL3, BCL6, VAV3, DGKH, PEA15A, TAX1BP3, GUCY2C, AVPI1, SH3BP5, RAB32, RAB30, DUSP1, CHN2, RAB39, TRIP6	408	915	13588	2.07467	0.000440911	4.00908e-05	0.00038542
GOTERM_BP_FAT	GO:0002495~antigen processing and presentation of peptide antigen via MHC class II	8	0.154113	1.86096e-07	H2-OA, H2-EB1, H2-AA, IFI30, H2-AB1, H2-DMA, CD74, H2-DMB2	408	16	13588	16.652	0.00036524	4.05889e-05	0.000319261
GOTERM_BP_FAT	GO:0019886~antigen processing and presentation of exogenous peptide antigen via MHC class II	8	0.154113	1.86096e-07	H2-OA, H2-EB1, H2-AA, IFI30, H2-AB1, H2-DMA, CD74, H2-DMB2	408	16	13588	16.652	0.00036524	4.05889e-05	0.000319261
GOTERM_BP_FAT	GO:0051249~regulation of lymphocyte activation	19	0.366018	2.97183e-07	IL6, ICOSL, LST1, IL15, NFAM1, SOCS5, CD40, CD1D1, CD74, CD83, H2-OA, CD80, LYST, CD274, H2-AA, BCL6, IL2RG, IL12B, H2-DMA	408	144	13588	4.39427	0.0005832	4.8613e-05	0.000509837
GOTERM_BP_FAT	GO:0048002~antigen processing and presentation of peptide antigen	10	0.192641	6.28397e-07	H2-OA, H2-EB1, H2-AA, IFI30, HFE, H2-AB1, H2-DMA, FCGR1, CD74, H2-DMB2	408	35	13588	9.51541	0.00123278	9.48835e-05	0.00107805
GOTERM_BP_FAT	GO:0051251~positive regulation of lymphocyte activation	15	0.288962	7.35999e-07	IL6, ICOSL, IL15, SOCS5, CD40, CD1D1, CD74, CD83, CD80, LYST, H2-AA, BCL6, IL2RG, IL12B, H2-DMA	408	94	13588	5.31446	0.00144372	0.000103192	0.00126265
GOTERM_BP_FAT	GO:0042330~taxis	16	0.308226	8.42073e-07	C3AR1, ITGA1, ITGB2, KIT, FPR2, CCL5, ITGAM, CCL6, CCR7, CCL22, EAR2, CXCL16, LYST, CX3CR1, IL1B, XCR1	408	109	13588	4.88865	0.00165162	0.000103307	0.00144463
GOTERM_BP_FAT	GO:0006935~chemotaxis	16	0.308226	8.42073e-07	C3AR1, ITGA1, ITGB2, KIT, FPR2, CCL5, ITGAM, CCL6, CCR7, CCL22, EAR2, CXCL16, LYST, CX3CR1, IL1B, XCR1	408	109	13588	4.88865	0.00165162	0.000103307	0.00144463
GOTERM_BP_FAT	GO:0002694~regulation of leukocyte activation	19	0.366018	8.15121e-07	IL6, ICOSL, LST1, IL15, NFAM1, SOCS5, CD40, CD1D1, CD74, CD83, H2-OA, CD80, LYST, CD274, H2-AA, BCL6, IL2RG, IL12B, H2-DMA	408	154	13588	4.10893	0.0015988	0.000106666	0.00139839
GOTERM_BP_FAT	GO:0050865~regulation of cell activation	19	0.366018	9.8684e-07	IL6, ICOSL, LST1, IL15, NFAM1, SOCS5, CD40, CD1D1, CD74, CD83, H2-OA, CD80, LYST, CD274, H2-AA, BCL6, IL2RG, IL12B, H2-DMA	408	156	13588	4.05625	0.00193529	0.000107615	0.00169298
GOTERM_BP_FAT	GO:0045619~regulation of lymphocyte differentiation	12	0.231169	9.75714e-07	CD83, IL6, H2-OA, H2-AA, BCL6, IL2RG, NFAM1, IL15, SOCS5, CD1D1, H2-DMA, CD74	408	58	13588	6.89047	0.00191349	0.00011266	0.00167389
GOTERM_BP_FAT	GO:0045580~regulation of T cell differentiation	11	0.211905	1.22997e-06	CD83, IL6, H2-OA, H2-AA, BCL6, IL2RG, IL15, SOCS5, CD1D1, H2-DMA, CD74	408	48	13588	7.63215	0.00241151	0.000127067	0.00211007
GOTERM_BP_FAT	GO:0002696~positive regulation of leukocyte activation	15	0.288962	1.40059e-06	IL6, ICOSL, IL15, SOCS5, CD40, CD1D1, CD74, CD83, CD80, LYST, H2-AA, BCL6, IL2RG, IL12B, H2-DMA	408	99	13588	5.04605	0.00274558	0.000137458	0.00240278
GOTERM_BP_FAT	GO:0050867~positive regulation of cell activation	15	0.288962	1.7905e-06	IL6, ICOSL, IL15, SOCS5, CD40, CD1D1, CD74, CD83, CD80, LYST, H2-AA, BCL6, IL2RG, IL12B, H2-DMA	408	101	13588	4.94613	0.00350858	0.000167355	0.00307168
GOTERM_BP_FAT	GO:0050870~positive regulation of T cell activation	12	0.231169	3.71152e-06	CD83, ICOSL, IL6, CD80, H2-AA, IL2RG, IL12B, IL15, SOCS5, CD1D1, H2-DMA, CD74	408	66	13588	6.05526	0.00725924	0.000331114	0.00636718
GOTERM_BP_FAT	GO:0050863~regulation of T cell activation	15	0.288962	4.03172e-06	IL6, ICOSL, IL15, SOCS5, CD1D1, CD74, CD83, H2-OA, CD80, CD274, H2-AA, BCL6, IL2RG, IL12B, H2-DMA	408	108	13588	4.62554	0.00788305	0.00034404	0.00691648
GOTERM_BP_FAT	GO:0001817~regulation of cytokine production	16	0.308226	1.78699e-05	IL6, ICOSL, TLR1, KLRK1, TLR2, TLR3, NFKB1, CD40, CD1D1, CD83, KLRE1, IL1B, BCL3, BCL6, IRF4, LTB	408	139	13588	3.83354	0.0344708	0.00146056	0.0306527
GOTERM_BP_FAT	GO:0002521~leukocyte differentiation	16	0.308226	2.30785e-05	RELB, PTPN22, SFPI1, KIT, IL15, NFAM1, CBFA2T3, CD1D1, CD74, POU2F2, BCL3, BCL6, IL12B, IRF4, RBPJ, H2-DMA	408	142	13588	3.75255	0.0442928	0.00181051	0.0395855
GOTERM_BP_FAT	GO:0002520~immune system development	24	0.462339	2.81168e-05	ICOSL, STAP1, SWAP70, RELB, PTPN22, NFKB1, SFPI1, KIT, IL15, NFAM1, CD1D1, CBFA2T3, CD74, ID2, POU2F2, SLC25A38, BCL3, BCL6, PBX1, IL12B, IRF4, RBPJ, H2-DMA, LTB	408	295	13588	2.70947	0.0536986	0.0021206	0.0482255
GOTERM_BP_FAT	GO:0045582~positive regulation of T cell differentiation	8	0.154113	3.61502e-05	CD83, IL6, H2-AA, IL2RG, SOCS5, CD1D1, H2-DMA, CD74	408	32	13588	8.32598	0.0685047	0.00262485	0.0620002
GOTERM_BP_FAT	GO:0042110~T cell activation	14	0.269698	4.32884e-05	ICOSL, RELB, PTPN22, ITGB2, IL15, CD1D1, FKBP1B, CD74, ITGAM, CD48, CD86, BCL3, IL12B, H2-DMA	408	116	13588	4.01944	0.0814665	0.00303029	0.0742383
GOTERM_BP_FAT	GO:0045621~positive regulation of lymphocyte differentiation	8	0.154113	5.4867e-05	CD83, IL6, H2-AA, IL2RG, SOCS5, CD1D1, H2-DMA, CD74	408	34	13588	7.83622	0.102109	0.00370715	0.0940867
GOTERM_BP_FAT	GO:0012501~programmed cell death	31	0.597187	9.13331e-05	TRAF1, PHLPP1, LST1, MCL1, NUAK2, NFKB1, ARF6, PPT1, PMAIP1, SGMS1, KIT, GRAMD4, KCNIP3, APP, ECE1, SHISA5, TNFRSF18, BMF, LTB, PHLDA1, RNF144B, SGK1, IL6, PEA15A, DAPK2, BIRC3, BIRC2, AHR, DAPK1, CSRNP1, SIAH2	408	473	13588	2.18271	0.164141	0.00595868	0.156573
GOTERM_BP_FAT	GO:0007626~locomotory behavior	20	0.385282	0.000107186	C3AR1, HEXB, ITGA1, PPT1, ITGB2, KIT, FPR2, CCL5, ITGAM, CCL6, CCR7, APP, CCL22, EAR2, EPS8, CXCL16, LYST, CX3CR1, IL1B, XCR1	408	239	13588	2.78694	0.189755	0.00676469	0.183727
GOTERM_BP_FAT	GO:0048534~hemopoietic or lymphoid organ development	22	0.42381	0.000114185	STAP1, RELB, PTPN22, NFKB1, SFPI1, KIT, IL15, NFAM1, CD1D1, CBFA2T3, CD74, ID2, POU2F2, SLC25A38, BCL3, BCL6, PBX1, IL12B, IRF4, RBPJ, H2-DMA, LTB	408	281	13588	2.60742	0.200811	0.00676966	0.195712
GOTERM_BP_FAT	GO:0042035~regulation of cytokine biosynthetic process	10	0.192641	0.000113722	ICOSL, IL6, TLR1, BCL3, TLR3, IL1B, NFKB1, IRF4, CD1D1, LTB	408	64	13588	5.20374	0.200084	0.00695223	0.194918
GOTERM_BP_FAT	GO:0008219~cell death	32	0.616452	0.000136156	TRAF1, PHLPP1, LST1, MCL1, NUAK2, NFKB1, ARF6, PPT1, PMAIP1, SGMS1, KIT, GRAMD4, KCNIP3, APP, ECE1, SHISA5, TNFRSF18, FGL2, BMF, LTB, PHLDA1, RNF144B, SGK1, IL6, PEA15A, DAPK2, BIRC3, BIRC2, AHR, DAPK1, CSRNP1, SIAH2	408	507	13588	2.10202	0.234551	0.00783072	0.233329
GOTERM_BP_FAT	GO:0006915~apoptosis	30	0.577923	0.000159318	TRAF1, PHLPP1, LST1, MCL1, NUAK2, NFKB1, ARF6, PPT1, PMAIP1, SGMS1, GRAMD4, KCNIP3, APP, ECE1, SHISA5, TNFRSF18, BMF, LTB, PHLDA1, RNF144B, SGK1, IL6, PEA15A, BIRC3, DAPK2, BIRC2, AHR, DAPK1, CSRNP1, SIAH2	408	465	13588	2.14864	0.268579	0.00865031	0.27297
GOTERM_BP_FAT	GO:0030098~lymphocyte differentiation	13	0.250433	0.000155522	RELB, PTPN22, SFPI1, IL15, NFAM1, CD1D1, CD74, POU2F2, BCL3, BCL6, IL12B, RBPJ, H2-DMA	408	114	13588	3.79782	0.263108	0.00868532	0.266475
GOTERM_BP_FAT	GO:0042108~positive regulation of cytokine biosynthetic process	8	0.154113	0.000223844	ICOSL, TLR1, BCL3, TLR3, IL1B, IRF4, CD1D1, LTB	408	42	13588	6.3436	0.355613	0.0101678	0.383327
GOTERM_BP_FAT	GO:0050778~positive regulation of immune response	14	0.269698	0.000221839	KLRK1, TLR2, NFKBIA, PTPN22, CACNB3, IL15, NFAM1, CD1D1, FCGR1, CFP, KLRE1, CFH, H2-AA, H2-DMA	408	136	13588	3.42834	0.35307	0.0103159	0.379899
GOTERM_BP_FAT	GO:0016265~death	32	0.616452	0.000206415	TRAF1, PHLPP1, LST1, MCL1, NUAK2, NFKB1, ARF6, PPT1, PMAIP1, SGMS1, KIT, GRAMD4, KCNIP3, APP, ECE1, SHISA5, TNFRSF18, FGL2, BMF, LTB, PHLDA1, RNF144B, SGK1, IL6, PEA15A, DAPK2, BIRC3, BIRC2, AHR, DAPK1, CSRNP1, SIAH2	408	519	13588	2.05342	0.333179	0.0103368	0.353529
GOTERM_BP_FAT	GO:0030097~hemopoiesis	20	0.385282	0.000204265	STAP1, RELB, PTPN22, SFPI1, KIT, IL15, NFAM1, CD1D1, CBFA2T3, CD74, ID2, POU2F2, SLC25A38, BCL3, BCL6, PBX1, IL12B, IRF4, RBPJ, H2-DMA	408	251	13588	2.6537	0.330359	0.0104975	0.349854
GOTERM_BP_FAT	GO:0002250~adaptive immune response	11	0.211905	0.000198895	ICOSL, SWAP70, LYST, RELB, POU2F2, H2-AA, BCL3, BCL6, H2-DMA, FCGR1, CD74	408	84	13588	4.36123	0.323261	0.0104977	0.34067
GOTERM_BP_FAT	GO:0002460~adaptive immune response based on somatic recombination of immune receptors built from immunoglobulin superfamily domains	11	0.211905	0.000198895	ICOSL, SWAP70, LYST, RELB, POU2F2, H2-AA, BCL3, BCL6, H2-DMA, FCGR1, CD74	408	84	13588	4.36123	0.323261	0.0104977	0.34067
GOTERM_BP_FAT	GO:0043370~regulation of CD4-positive, alpha beta T cell differentiation	5	0.0963206	0.000221427	CD83, IL6, BCL6, IL2RG, SOCS5	408	11	13588	15.1381	0.352548	0.0105467	0.379196
GOTERM_BP_FAT	GO:0007610~behavior	27	0.520131	0.000220785	C3AR1, GM2A, GLUD1, HEXB, SYNJ1, PPT1, ITGB2, FPR2, KIT, CCL5, ITGAM, CCL6, KCNIP3, CCL22, APP, EAR2, IL1B, XCR1, MAN2B1, EGR2, ITGA1, NR4A3, CCR7, EPS8, LYST, CXCL16, CX3CR1	408	405	13588	2.22026	0.351731	0.0107777	0.378098
GOTERM_BP_FAT	GO:0045087~innate immune response	12	0.231169	0.000357148	CFP, CIITA, IL18R1, IL18RAP, IL1RL1, TLR13, TLR1, TLR2, CFH, TLR3, CD1D1, FCGR1	408	107	13588	3.73502	0.504013	0.0158102	0.610948
GOTERM_BP_FAT	GO:0042127~regulation of cell proliferation	32	0.616452	0.000382391	LST1, PDGFB, MARCKSL1, IL6ST, IFITM3, IFI30, NFKBIA, PMAIP1, KIT, IL15, SLFN2, CD9, BCL6, LTB, TES, PTGER2, BMP2, ICOSL, IL6, TCF7, ANXA1, CD40, GUCY2C, TAX1BP3, CD80, ADM, JUN, CD274, TBRG1, PBX1, IL12B, RBPJ	408	538	13588	1.9809	0.528	0.0165455	0.653997
GOTERM_BP_FAT	GO:0046637~regulation of alpha-beta T cell differentiation	6	0.115585	0.000406409	CD83, IL6, BCL6, IL2RG, SOCS5, CD1D1	408	22	13588	9.08289	0.549746	0.017197	0.69494
GOTERM_BP_FAT	GO:0006952~defense response	28	0.539395	0.000463251	TLR1, TLR2, TLR3, ITGB2, SGMS1, CD1D1, CCL5, TRF, CD74, CFP, CCL22, CNR2, CFH, IL1B, BCL3, CIITA, IL18R1, BMP2, IL6, IL18RAP, IL1RL1, TLR13, MYO1F, COTL1, FCGR1, LYST, H2-AA, RBPJ	408	448	13588	2.0815	0.597304	0.018771	0.791774
GOTERM_BP_FAT	GO:0048584~positive regulation of response to stimulus	16	0.308226	0.000482619	TLR2, KLRK1, NFKBIA, TLR3, PTPN22, CACNB3, IL15, NFAM1, CD1D1, FCGR1, CFP, KLRE1, CFH, IL1B, H2-AA, H2-DMA	408	186	13588	2.86485	0.612334	0.0187737	0.824748
GOTERM_BP_FAT	GO:0042325~regulation of phosphorylation	21	0.404546	0.000473626	BMP2, IL6, VAV3, PDGFB, TLR1, LPAR3, DGKH, KIT, LPAR1, AVPI1, CD74, SH3BP5, DGKA, PRKAR2A, APP, MDFIC, JUN, DUSP16, IL1B, FAM129A, PPP1R14A	408	290	13588	2.41166	0.605426	0.0187996	0.809439
GOTERM_BP_FAT	GO:0046634~regulation of alpha-beta T cell activation	7	0.134849	0.000459375	CD83, IL6, CD80, BCL6, IL2RG, SOCS5, CD1D1	408	34	13588	6.85669	0.594227	0.0190077	0.785173
GOTERM_BP_FAT	GO:0007264~small GTPase mediated signal transduction	19	0.366018	0.000785969	5430435G22RIK, VAV3, RASGEF1B, ARF6, TAX1BP3, RGL2, RAB32, DOK1, RAB43, RAB30, RASGRP3, RAB19, TIAM1, RALB, RALA, BCL6, RAB39, LRRK2, RAB20	408	258	13588	2.45261	0.78636	0.028702	1.33986
GOTERM_BP_FAT	GO:0019220~regulation of phosphate metabolic process	21	0.404546	0.000756966	BMP2, IL6, VAV3, PDGFB, TLR1, LPAR3, DGKH, KIT, LPAR1, AVPI1, CD74, SH3BP5, DGKA, PRKAR2A, APP, MDFIC, JUN, DUSP16, IL1B, FAM129A, PPP1R14A	408	301	13588	2.32353	0.773834	0.0287261	1.29072
GOTERM_BP_FAT	GO:0051174~regulation of phosphorus metabolic process	21	0.404546	0.000756966	BMP2, IL6, VAV3, PDGFB, TLR1, LPAR3, DGKH, KIT, LPAR1, AVPI1, CD74, SH3BP5, DGKA, PRKAR2A, APP, MDFIC, JUN, DUSP16, IL1B, FAM129A, PPP1R14A	408	301	13588	2.32353	0.773834	0.0287261	1.29072
GOTERM_BP_FAT	GO:0009611~response to wounding	23	0.443075	0.000779994	CIITA, BMP2, IL6, PIK3CB, TLR13, TLR1, TLR2, F9, TLR3, ITGB2, SGMS1, ANXA5, CCL5, FCGR1, TRF, CFP, VWF, CCL22, LYST, CNR2, CFH, IL1B, PROS1	408	347	13588	2.20746	0.783838	0.0290267	1.32974
GOTERM_BP_FAT	GO:0002764~immune response-regulating signal transduction	8	0.154113	0.000858511	KLRE1, TLR2, KLRK1, PTPN22, NFKBIA, CACNB3, NFAM1, CD40	408	52	13588	5.12368	0.814737	0.0307395	1.46267
GOTERM_BP_FAT	GO:0046635~positive regulation of alpha-beta T cell activation	6	0.115585	0.000919864	CD83, IL6, CD80, IL2RG, SOCS5, CD1D1	408	26	13588	7.68552	0.835776	0.0323123	1.56642
GOTERM_BP_FAT	GO:0060326~cell chemotaxis	6	0.115585	0.00110149	LYST, CX3CR1, ITGA1, IL1B, ITGB2, ITGAM	408	27	13588	7.40087	0.885068	0.0378957	1.87296
GOTERM_BP_FAT	GO:0030595~leukocyte chemotaxis	6	0.115585	0.00110149	LYST, CX3CR1, ITGA1, IL1B, ITGB2, ITGAM	408	27	13588	7.40087	0.885068	0.0378957	1.87296
GOTERM_BP_FAT	GO:0006954~inflammatory response	17	0.32749	0.00123911	CIITA, BMP2, IL6, TLR13, TLR1, TLR2, TLR3, ITGB2, SGMS1, CCL5, FCGR1, TRF, CFP, CCL22, CNR2, CFH, IL1B	408	225	13588	2.5163	0.912304	0.0418008	2.10463
GOTERM_BP_FAT	GO:0002443~leukocyte mediated immunity	10	0.192641	0.00136073	ICOSL, SWAP70, LYST, POU2F2, H2-AA, MYO1F, BCL3, H2-DMA, FCGR1, CD74	408	89	13588	3.74201	0.930951	0.044293	2.30895
GOTERM_BP_FAT	GO:0019221~cytokine-mediated signaling pathway	8	0.154113	0.00134333	STAT4, IL6, IL6ST, CX3CR1, IL1B, KIT, SOCS5, IL6RA	408	56	13588	4.7577	0.928547	0.0444758	2.27973
GOTERM_BP_FAT	GO:0002252~immune effector process	12	0.231169	0.00141249	CFP, ICOSL, SWAP70, LYST, POU2F2, CFH, H2-AA, MYO1F, BCL3, H2-DMA, FCGR1, CD74	408	126	13588	3.1718	0.93763	0.0451915	2.39577

## Sheet: GO_pDC
Category	Term	Count	%	PValue	Genes	List Total	Pop Hits	Pop Total	Fold Enrichment	Bonferroni	Benjamini	FDR
GOTERM_BP_FAT	GO:0006793~phosphorus metabolic process	62	8.56354	7.05357e-08	RNASEL, CDC14B, TGFB2, PDPK1, CLK3, CLK4, SIK1, MATK, PRKCA, PTPRJ, SRPK3, SRPK2, BCR, PTPRF, PNCK, PTPRS, PKDCC, PIM2, PRKCD, ATP6V1D, ACVR2A, MAP4K5, ACVR2B, EYA1, PPM1E, PPM1H, SLC37A2, BMP2K, PPM1L, INPP4A, NEK6, MVD, ERBB3, BLK, PML, MAP4K2, MAPKAPK2, EPHB2, TRIB1, IGF1R, GALK1, MTMR1, SBK1, GNPTAB, MAP3K1, STK38L, INPP5A, PIK3R1, TCIRG1, PTPRC, NCEH1, TGFBR1, TRIM24, EPHA2, CDC42BPG, DUSP28…	470	866	13588	2.06981	0.000145082	0.000145082	0.000121671
GOTERM_BP_FAT	GO:0006796~phosphate metabolic process	62	8.56354	7.05357e-08	RNASEL, CDC14B, TGFB2, PDPK1, CLK3, CLK4, SIK1, MATK, PRKCA, PTPRJ, SRPK3, SRPK2, BCR, PTPRF, PNCK, PTPRS, PKDCC, PIM2, PRKCD, ATP6V1D, ACVR2A, MAP4K5, ACVR2B, EYA1, PPM1E, PPM1H, SLC37A2, BMP2K, PPM1L, INPP4A, NEK6, MVD, ERBB3, BLK, PML, MAP4K2, MAPKAPK2, EPHB2, TRIB1, IGF1R, GALK1, MTMR1, SBK1, GNPTAB, MAP3K1, STK38L, INPP5A, PIK3R1, TCIRG1, PTPRC, NCEH1, TGFBR1, TRIM24, EPHA2, CDC42BPG, DUSP28…	470	866	13588	2.06981	0.000145082	0.000145082	0.000121671
GOTERM_BP_FAT	GO:0007242~intracellular signaling cascade	60	8.28729	2.21376e-06	ALS2, GNA15, PLEKHM3, NDST1, ADCY7, GNA11, RHOQ, IQGAP2, ITSN1, RGL1, ARHGAP5, 5730403B10RIK, BHLHA15, S1PR4, RAB24, RAB6B, SIK1, NET1, PRKCA, SRPK2, BCR, ARHGEF6, ARHGAP29, GEM, PRKCD, ARHGEF10, MAP4K5, ARHGAP32, MED16, RRAS2, PPM1L, SPATA13, RALGPS2, RALGPS1, PML, MAP4K2, ASB13, CALCOCO1, RAC2, MAP3K1, RASGRP2, RHOBTB2, PKD1, STK38L, PTPRC, GPR155, MALT1, VAV2, RAB33B, RASL11B, P2RY12, CDC42BPG…	470	915	13588	1.89578	0.00454336	0.00227426	0.00381858
GOTERM_BP_FAT	GO:0016125~sterol metabolic process	12	1.65746	6.28771e-05	TM7SF2, SC5D, LDLR, MVD, APOE, APOF, DHCR7, SORL1, INSIG1, ABCA1, SC4MOL, SCAP	470	77	13588	4.50555	0.121327	0.0421979	0.108405
